# Supplementary material for: Romidepsin Promotes Osteogenic and Adipocytic Differentiation of Human Mesenchymal Stem Cells through Inhibition of Histondeacetylase Activity
Source: Stem Cells Int. 2018 Mar 14;2018:2379546. doi: 10.1155/2018/2379546 (PMC5872662; doi:10.1155/2018/2379546)
Supplement: Supplementary 2 — Supplementary Table 2: list of differentially expressed genes (2.0 FC, P corr < 0.05) in human mesenchymal stem cells (hMSCs) differentiated into adipocytes (day 7) in the presence of romidepsin compared to control hMSCs. [file 2379546.f2.xlsx]

## Sheet: Sheet1
Supplementary Table 2. List of differentiatlly expressed genes (2.0 FC, p corr <0.05) in human mesenchymal stem cells (hMSCs) differentiated into adipocytes (day 7) in the presence of Romidepsin compared to control hMSCs
ProbeName	FC ([C23 AD D7] vs [DMSO AD D7])	Log FC ([C23 AD D7] vs [DMSO AD D7])	FC (abs) ([C23 AD D7] vs [DMSO AD D7])	Regulation ([C23 AD D7] vs [DMSO AD D7])	ControlType	Description	EntrezGeneID	Go	Chromosome End Index_Avadis_	Chromosome Number_Avadis_	Chromosome Start Index_Avadis_	Chromosome Strand_Avadis_	Cytoband	GenbankAccession	GeneName	GeneSymbol	GenomicCoordinates	RefSeqAccession	UniGeneID
A_32_P98683	3.44649	1.78513	3.44649	up	FALSE	Homo sapiens myeloid/lymphoid or mixed-lineage leukemia (trithorax homolog, Drosophila); translocated to, 6 (MLLT6), mRNA [NM_005937]	4302	GO:0005515|GO:0006355|GO:0008270|GO:0005634	36885734	chr17	36885675	+	hs|17q12	NM_005937	myeloid/lymphoid or mixed-lineage leukemia (trithorax homolog, Drosophila); translocated to, 6	MLLT6	chr17:36885675-36885734	NM_005937	Hs.91531
A_33_P3222341	2.17618	1.12179	2.17618	up	FALSE	Homo sapiens phosphatidylinositol transfer protein, cytoplasmic 1 (PITPNC1), transcript variant 1, mRNA [NM_012417]	26207	GO:0005515|GO:0007165|GO:0005737|GO:0008526|GO:0008289	65373916	chr17	65373857	+	hs|17q24.2	NM_012417	phosphatidylinositol transfer protein, cytoplasmic 1	PITPNC1	chr17:65373857-65373916	NM_012417	Hs.591185
A_23_P209183	2.3047	1.20458	2.3047	up	FALSE	Homo sapiens collagen beta(1-O)galactosyltransferase 1 (COLGALT1), mRNA [NM_024656]	79709	GO:0030198|GO:0050211|GO:0005788|GO:0009103	17693296	chr19	17693237	+	hs|19p13.11	NM_024656	collagen beta(1-O)galactosyltransferase 1	COLGALT1	chr19:17693237-17693296	NM_024656	Hs.418795
A_23_P130961	2.59134	1.3737	2.59134	up	FALSE	Homo sapiens elastase, neutrophil expressed (ELANE), mRNA [NM_001972]	1991	GO:0006909|GO:0005515|GO:0002438|GO:0004252|GO:0050900|GO:0002020|GO:0001878|GO:0030163|GO:0050922|GO:0022617|GO:0030198|GO:0043406|GO:0030574|GO:0045079|GO:0006508|GO:0032496|GO:0030141|GO:0044130|GO:0009411|GO:0008201|GO:0070947|GO:0009986|GO:0045415|GO:0045416|GO:0006874|GO:0005576|GO:0048661|GO:0019955|GO:0004175|GO:0050778|GO:0050728|GO:0008233	855575	chr19	853356	+	hs|19p13.3	NM_001972	elastase, neutrophil expressed	ELANE	chr19:853356-855575	NM_001972	Hs.99863
A_23_P31921	2.52662	1.33721	2.52662	up	FALSE	Homo sapiens argininosuccinate synthase 1 (ASS1), transcript variant 1, mRNA [NM_000050]	445	GO:0005515|GO:0034641|GO:0005737|GO:0006526|GO:0000050|GO:0044281|GO:0005524|GO:0005829|GO:0004055	133342179	chr9	133342120	+	hs|9q34.11	NM_000050	argininosuccinate synthase 1	ASS1	chr9:133342120-133342179	NM_000050	Hs.160786
A_32_P87697	10.8011	3.43311	10.8011	up	FALSE	Homo sapiens major histocompatibility complex, class II, DR alpha (HLA-DRA), mRNA [NM_019111]	3122	GO:0050852|GO:0012507|GO:0005886|GO:0019221|GO:0031295|GO:0042613|GO:0005765|GO:0032588|GO:0005764|GO:0030666|GO:0019886|GO:0006955|GO:0000139|GO:0005887|GO:0031902|GO:0071556|GO:0032395|GO:0030669|GO:0060333|GO:0030658	32412507	chr6	32412448	+	hs|6p21.32	NM_019111	major histocompatibility complex, class II, DR alpha	HLA-DRA	chr6:32412448-32412507	NM_019111	Hs.520048
A_23_P116037	8.86553	3.14821	8.86553	up	FALSE	Homo sapiens transmembrane 7 superfamily member 2 (TM7SF2), transcript variant 1, mRNA [NM_003273]	7108	GO:0006695|GO:0050613|GO:0005887|GO:0005783|GO:0005789|GO:0044281	64881050	chr11	64880991	+	hs|11q13.1	NM_003273	transmembrane 7 superfamily member 2	TM7SF2	chr11:64880991-64881050	NM_003273	Hs.31130
A_23_P10077	9.84578	3.29951	9.84578	up	FALSE	Homo sapiens patatin-like phospholipase domain containing 2 (PNPLA2), mRNA [NM_020376]	57104	GO:0005811|GO:0004806|GO:0005886|GO:0010898|GO:0044281|GO:0005829|GO:0010891|GO:0005789|GO:0036155|GO:0016021|GO:0019433|GO:0006644|GO:0046474	824955	chr11	824896	+	hs|11p15.5	NM_020376	patatin-like phospholipase domain containing 2	PNPLA2	chr11:824896-824955	NM_020376	Hs.654697
A_23_P258769	12.2254	3.61181	12.2254	up	FALSE	Homo sapiens major histocompatibility complex, class II, DP beta 1 (HLA-DPB1), mRNA [NM_002121]	3115	GO:0050852|GO:0012507|GO:0005886|GO:0019221|GO:0031295|GO:0042613|GO:0005765|GO:0032588|GO:0030666|GO:0019886|GO:0000139|GO:0071556|GO:0030669|GO:0010008|GO:0060333|GO:0030658	33054418	chr6	33054359	+	hs|6p21.32	NM_002121	major histocompatibility complex, class II, DP beta 1	HLA-DPB1	chr6:33054359-33054418	NM_002121	Hs.485130
A_23_P142688	2.01581	1.01136	2.01581	up	FALSE	Homo sapiens family with sequence similarity 134, member A (FAM134A), mRNA [NM_024293]	79137	GO:0016021	220047583	chr2	220047524	+	hs|2q35	NM_024293	family with sequence similarity 134, member A	FAM134A	chr2:220047524-220047583	NM_024293	Hs.516707
A_23_P113613	2.74887	1.45884	2.74887	up	FALSE	Homo sapiens CUB domain containing protein 1 (CDCP1), transcript variant 1, mRNA [NM_022842]	64866	GO:0005886|GO:0005576|GO:0016021	45123898	chr3	45123839	-	hs|3p21.31	NM_022842	CUB domain containing protein 1	CDCP1	chr3:45123898-45123839	NM_022842	Hs.476093
A_23_P27315	15.4593	3.9504	15.4593	up	FALSE	Homo sapiens elastin microfibril interfacer 2 (EMILIN2), mRNA [NM_032048]	84034	GO:0005515|GO:0008150|GO:0005581|GO:0030023|GO:0005576|GO:0007155	2914038	chr18	2913979	+	hs|18p11.31	NM_032048	elastin microfibril interfacer 2	EMILIN2	chr18:2913979-2914038	NM_032048	Hs.532815
A_23_P84448	2.5893	1.37256	2.5893	up	FALSE	Homo sapiens tubulin, alpha 4a (TUBA4A), transcript variant 1, mRNA [NM_006000]	7277	GO:0005515|GO:0051258|GO:0005874|GO:0003924|GO:0030168|GO:0005576|GO:0005525|GO:0005829|GO:0006457|GO:0007596|GO:0000086|GO:0015630|GO:0002576|GO:0005200|GO:0051084|GO:0000278|GO:0007017|GO:0044267	220115722	chr2	220115663	-	hs|2q35	NM_006000	tubulin, alpha 4a	TUBA4A	chr2:220115722-220115663	NM_006000	Hs.75318
A_23_P109470	2.38595	1.25456	2.38595	up	FALSE	Homo sapiens THO complex 5 (THOC5), transcript variant 1, mRNA [NM_001002878]	8563	GO:0005515|GO:0006397|GO:0008380|GO:0000347|GO:2000002|GO:0000346|GO:0003723|GO:0005730|GO:0005634|GO:0060215|GO:0045650|GO:0046784|GO:0043231|GO:0005737|GO:0006406|GO:0032786|GO:0000445|GO:0030224|GO:0045111	29916082	chr22	29916023	-	hs|22q12.2	NM_001002878	THO complex 5	THOC5	chr22:29916082-29916023	NM_001002878	Hs.75361
A_23_P122197	2.37003	1.24491	2.37003	up	FALSE	Homo sapiens cyclin B1 (CCNB1), mRNA [NM_031966]	891	GO:0060045|GO:0005515|GO:0007077|GO:0043148|GO:0046680|GO:0005634|GO:0001556|GO:0000079|GO:0007283|GO:0042246|GO:0031145|GO:0005113|GO:0005829|GO:0071398|GO:0000082|GO:0005737|GO:0016301|GO:0000086|GO:0071174|GO:0060623|GO:0071283|GO:0005813|GO:0051987|GO:0019901|GO:0042493|GO:0051437|GO:0071456|GO:0048565|GO:0001701|GO:0051439|GO:0009612|GO:0071407|GO:0045931|GO:0033129|GO:0000922|GO:0006461|GO:…	68473123	chr5	68471363	+	hs|5q13.2	NM_031966	cyclin B1	CCNB1	chr5:68471363-68473123	NM_031966	Hs.23960
A_23_P132027	3.26362	1.70647	3.26362	up	FALSE	Homo sapiens sperm associated antigen 4 (SPAG4), mRNA [NM_003116]	6676	GO:0005929|GO:0005737|GO:0005198|GO:0016021|GO:0007283|GO:0005856	34208649	chr20	34207653	+	hs|20q11.22	NM_003116	sperm associated antigen 4	SPAG4	chr20:34207653-34208649	NM_003116	Hs.123159
A_33_P3246833	7.03994	2.81556	7.03994	up	FALSE	Homo sapiens interleukin 1 receptor antagonist (IL1RN), transcript variant 4, mRNA [NM_173843]	3557	GO:0006629|GO:0002439|GO:0005886|GO:0014050|GO:0045352|GO:0005634|GO:0045353|GO:0005152|GO:0005615|GO:0005151|GO:0005150|GO:0005622|GO:0005737|GO:0006955|GO:0001960|GO:0034115|GO:0007613|GO:0043507|GO:0005813|GO:0005149|GO:0007565|GO:0043066|GO:2000660|GO:0042493|GO:0010243|GO:0051384|GO:0006953|GO:0031982|GO:0030073	113891590	chr2	113891531	+	hs|2q13	NM_173843	interleukin 1 receptor antagonist	IL1RN	chr2:113891531-113891590	NM_173843	Hs.81134
A_23_P128084	6.8187	2.7695	6.8187	up	FALSE	Homo sapiens integrin, alpha 7 (ITGA7), transcript variant 2, mRNA [NM_002206]	3679	GO:0008305|GO:0046982|GO:0005886|GO:0009986|GO:0008360|GO:0048514|GO:0046872|GO:0005737|GO:0005178|GO:0007517|GO:0007160|GO:0016477|GO:0007229|GO:0007519|GO:0030198|GO:0043236|GO:0050839	56078479	chr12	56078420	-	hs|12q13.2	NM_002206	integrin, alpha 7	ITGA7	chr12:56078479-56078420	NM_002206	Hs.524484
A_23_P35848	3.17587	1.66715	3.17587	up	FALSE	Homo sapiens NAD synthetase 1 (NADSYN1), mRNA [NM_018161]	55191	GO:0003952|GO:0016810|GO:0006766|GO:0019674|GO:0006767|GO:0044281|GO:0009435|GO:0005524|GO:0005829	71209409	chr11	71208610	+	hs|11q13.4	NM_018161	NAD synthetase 1	NADSYN1	chr11:71208610-71209409	NM_018161	Hs.556986
A_33_P3302305	2.30033	1.20184	2.30033	up	FALSE	Homo sapiens branched chain keto acid dehydrogenase E1, alpha polypeptide (BCKDHA), transcript variant 1, mRNA [NM_000709]	593	GO:0005739|GO:0005515|GO:0003863|GO:0034641|GO:0005759|GO:0016831|GO:0005947|GO:0009083|GO:0044281|GO:0046872|GO:0003826	41930798	chr19	41930739	+	hs|19q13.2	NM_000709	branched chain keto acid dehydrogenase E1, alpha polypeptide	BCKDHA	chr19:41930739-41930798	NM_000709	Hs.433307
A_24_P62783	13.0034	3.70082	13.0034	up	FALSE	Homo sapiens fatty acid binding protein 3, muscle and heart (mammary-derived growth inhibitor) (FABP3), mRNA [NM_004102]	2170	GO:0008092|GO:0005515|GO:0032868|GO:0016528|GO:0070542|GO:0008285|GO:0005324|GO:0042493|GO:0006631|GO:0050543|GO:0008289|GO:0005829	31842266	chr1	31840317	-	hs|1p35.2	NM_004102	fatty acid binding protein 3, muscle and heart (mammary-derived growth inhibitor)	FABP3	chr1:31842266-31840317	NM_004102	Hs.657242
A_23_P88626	4.79221	2.26069	4.79221	up	FALSE	Homo sapiens alanyl (membrane) aminopeptidase (ANPEP), mRNA [NM_001150]	290	GO:0005793|GO:0002003|GO:0001525|GO:0005765|GO:0030154|GO:0005829|GO:0001618|GO:0005887|GO:0019048|GO:0004177|GO:0006508|GO:0004872|GO:0008270|GO:0044267|GO:0008237|GO:0009897	90334236	chr15	90333766	-	hs|15q26.1	NM_001150	alanyl (membrane) aminopeptidase	ANPEP	chr15:90334236-90333766	NM_001150	Hs.1239
A_23_P48070	2.28259	1.19067	2.28259	up	FALSE	Homo sapiens inhibitor of growth family, member 4 (ING4), transcript variant 1, mRNA [NM_016162]	51147	GO:0005515|GO:0008285|GO:0043065|GO:0003713|GO:0006915|GO:0005634|GO:0035064|GO:0043981|GO:0006260|GO:0043983|GO:0043982|GO:0043966|GO:0043984|GO:0000123|GO:0007050|GO:0008270|GO:0006978|GO:0045892|GO:0045926|GO:0006473	6760128	chr12	6760069	-	hs|12p13.31	NM_016162	inhibitor of growth family, member 4	ING4	chr12:6760128-6760069	NM_016162	Hs.524210
A_23_P113748	2.66243	1.41274	2.66243	up	FALSE	Homo sapiens zinc finger protein 385D (ZNF385D), mRNA [NM_024697]	79750	GO:0008270|GO:0005634|GO:0003676	21478580	chr3	21478521	-	hs|3p24.3	NM_024697	zinc finger protein 385D	ZNF385D	chr3:21478580-21478521	NM_024697	Hs.21026
A_23_P139786	9.78335	3.29033	9.78335	up	FALSE	Homo sapiens 2'-5'-oligoadenylate synthetase-like (OASL), transcript variant 1, mRNA [NM_003733]	8638	GO:0003725|GO:0001730|GO:0019221|GO:0005730|GO:0009615|GO:0003677|GO:0005524|GO:0005829|GO:0046966|GO:0005737|GO:0051607|GO:0060337|GO:0045071|GO:0060333	121458379	chr12	121458320	-	hs|12q24.31	NM_003733	2'-5'-oligoadenylate synthetase-like	OASL	chr12:121458379-121458320	NM_003733	Hs.118633
A_23_P307536	2.83931	1.50554	2.83931	up	FALSE	SH3 domain containing 21 [Source:HGNC Symbol;Acc:26236] [ENST00000480549]	79729		36790417	chr1	36790358	+	hs|1p34.3	AK056459	SH3 domain containing 21	SH3D21	chr1:36790358-36790417		Hs.524496
A_33_P3389634	2.62904	1.39454	2.62904	up	FALSE	Homo sapiens capping protein (actin filament), gelsolin-like (CAPG), transcript variant 1, mRNA [NM_001747]	822	GO:0042470|GO:0051016|GO:0031965|GO:0005737|GO:0006461|GO:0030031|GO:0005730|GO:0008290|GO:0005634|GO:0003779	85622075	chr2	85622016	-	hs|2p11.2	NM_001747	capping protein (actin filament), gelsolin-like	CAPG	chr2:85622075-85622016	NM_001747	Hs.516155
A_24_P218814	6.24595	2.64292	6.24595	up	FALSE	Homo sapiens retinol dehydrogenase 5 (11-cis/9-cis) (RDH5), transcript variant 2, mRNA [NM_002905]	5959	GO:0007603|GO:0042572|GO:0005789|GO:0005788|GO:0004745|GO:0007601|GO:0001523	56118164	chr12	56117833	+	hs|12q13.2	NM_002905	retinol dehydrogenase 5 (11-cis/9-cis)	RDH5	chr12:56117833-56118164	NM_002905	Hs.600940
A_23_P56529	2.82184	1.49663	2.82184	up	FALSE	Homo sapiens angio-associated, migratory cell protein (AAMP), mRNA [NM_001087]	14	GO:0010595|GO:0005737|GO:0009986|GO:0005886|GO:0014909|GO:0001525|GO:0008201|GO:0030154	219130152	chr2	219129897	-	hs|2q35	NM_001087	angio-associated, migratory cell protein	AAMP	chr2:219130152-219129897	NM_001087	Hs.83347
A_32_P170749	2.85116	1.51155	2.85116	up	FALSE	Homo sapiens stromal antigen 3 (STAG3), transcript variant 4, mRNA [NM_001282718]	10734	GO:0007059|GO:0000795|GO:0030893|GO:0005634|GO:0007130|GO:0000775	99780428	chr7	99780378	+	hs|7q22.1	NM_001282718	stromal antigen 3	STAG3	chr7:99780378-99780428	NM_001282718	Hs.592283
A_24_P218970	2.48889	1.3155	2.48889	up	FALSE	Homo sapiens eukaryotic translation initiation factor 4B (EIF4B), mRNA [NM_001417]	1975	GO:0005515|GO:0008286|GO:0010467|GO:0016281|GO:0016070|GO:0016071|GO:0003723|GO:0003743|GO:0006412|GO:0006413|GO:0005829|GO:0000166|GO:0006446|GO:0044267|GO:0000289|GO:0000288	53435355	chr12	53435296	+	hs|12q13.13	NM_001417	eukaryotic translation initiation factor 4B	EIF4B	chr12:53435296-53435355	NM_001417	Hs.648394
A_23_P119907	3.361	1.74889	3.361	up	FALSE	Homo sapiens ankyrin repeat and zinc finger domain containing 1 (ANKZF1), transcript variant 1, mRNA [NM_018089]	55139	GO:0005515|GO:0046872	220100292	chr2	220100233	+	hs|2q35	NM_018089	ankyrin repeat and zinc finger domain containing 1	ANKZF1	chr2:220100233-220100292	NM_018089	Hs.437647
A_33_P3245484	3.87241	1.95323	3.87241	up	FALSE	Homo sapiens cDNA FLJ42370 fis, clone UTERU2030280. [AK124361]	100131000		76841090	chr17	76841031	+	hs|17q25.3	AK124361	uncharacterized LOC100131000	LOC100131000	chr17:76841031-76841090		Hs.658271
A_23_P107587	2.34643	1.23046	2.34643	up	FALSE	Homo sapiens Niemann-Pick disease, type C1 (NPC1), mRNA [NM_000271]	4864	GO:0005515|GO:0015248|GO:0048471|GO:0005783|GO:0016242|GO:0005635|GO:0030301|GO:0005765|GO:0005764|GO:0015485|GO:0007628|GO:0004872|GO:0008206|GO:0008203|GO:0042632|GO:0033344|GO:0005794|GO:0042493|GO:0006914|GO:0005576|GO:0031982|GO:0006897|GO:0071404|GO:0005887|GO:0071383|GO:0031902|GO:0008158|GO:0045121|GO:0006486|GO:0007041|GO:0016021|GO:0004888	21113347	chr18	21112218	-	hs|18q11.2	NM_000271	Niemann-Pick disease, type C1	NPC1	chr18:21113347-21112218	NM_000271	Hs.715623
A_23_P369237	88.716	6.47112	88.716	up	FALSE	Homo sapiens adiponectin, C1Q and collagen domain containing (ADIPOQ), transcript variant 2, mRNA [NM_004797]	9370	GO:0005515|GO:0045599|GO:0033211|GO:0006091|GO:0010739|GO:0005615|GO:0010906|GO:0032757|GO:0042803|GO:0042802|GO:0046888|GO:0045923|GO:0009744|GO:0046326|GO:0034115|GO:0033691|GO:0033034|GO:0043123|GO:0043124|GO:0019395|GO:0030336|GO:0032869|GO:0006635|GO:0010745|GO:0009986|GO:0032720|GO:0045650|GO:0010804|GO:0005125|GO:0032270|GO:0005179|GO:0007623|GO:0045892|GO:0005581|GO:0005783|GO:0045471|GO:…	186575370	chr3	186575311	+	hs|3q27.3	NM_004797	adiponectin, C1Q and collagen domain containing	ADIPOQ	chr3:186575311-186575370	NM_004797	Hs.80485
A_23_P323143	2.56151	1.357	2.56151	up	FALSE	Homo sapiens zinc finger family member 767 (ZNF767), transcript variant 1, non-coding RNA [NR_027788]	79970		149244836	chr7	149244777	-	hs|7q36.1	NR_027788	zinc finger family member 767	ZNF767	chr7:149244836-149244777	NR_027788	Hs.520785
A_32_P121085	2.84834	1.51012	2.84834	up	FALSE	Homo sapiens docking protein 3 (DOK3), transcript variant 2, mRNA [NM_001144875]	79930	GO:0005515|GO:0005737|GO:0005543|GO:0005886|GO:0005158|GO:0007265	176928994	chr5	176928935	-	hs|5q35.3	NM_001144875	docking protein 3	DOK3	chr5:176928994-176928935	NM_001144875	Hs.720849
A_33_P3334220	7.20859	2.84972	7.20859	up	FALSE	Homo sapiens acetyl-CoA carboxylase beta (ACACB), mRNA [NM_001093]	32	GO:0005515|GO:0006853|GO:0006768|GO:0006767|GO:0044281|GO:2001295|GO:0005524|GO:0006084|GO:0046872|GO:0012505|GO:0005829|GO:0005739|GO:0005737|GO:0031325|GO:0006112|GO:0016020|GO:0051289|GO:0006766|GO:0004075|GO:0006633|GO:0003989|GO:0044255	109706028	chr12	109705969	+	hs|12q24.11	NM_001093	acetyl-CoA carboxylase beta	ACACB	chr12:109705969-109706028	NM_001093	Hs.234898
(+)E1A_r60_1	21.5877	4.43214	21.5877	up	pos	Unknown
A_23_P98183	3.25892	1.70439	3.25892	up	FALSE	Homo sapiens Harvey rat sarcoma viral oncogene homolog (HRAS), transcript variant 1, mRNA [NM_005343]	3265	GO:0005515|GO:0034259|GO:0046330|GO:2000251|GO:0050900|GO:0032855|GO:0043524|GO:1900029|GO:0007173|GO:0006935|GO:0007411|GO:0000165|GO:0048169|GO:0009887|GO:0070374|GO:0050679|GO:0005794|GO:0030335|GO:0045740|GO:0006897|GO:0008543|GO:0008542|GO:0032228|GO:0045087|GO:0035176|GO:0051146|GO:0038095|GO:0090398|GO:0008286|GO:2000630|GO:0048471|GO:0007093|GO:0008284|GO:0008285|GO:0030036|GO:0005886|GO:…	533812	chr11	533600	-	hs|11p15.5	NM_005343	Harvey rat sarcoma viral oncogene homolog	HRAS	chr11:533812-533600	NM_005343	Hs.37003
A_24_P166789	2.1535	1.10668	2.1535	up	FALSE	Homo sapiens inositol monophosphatase domain containing 1 (IMPAD1), mRNA [NM_017813]	54928	GO:0052833|GO:0052832|GO:0005794|GO:0006021|GO:0008441|GO:0009791|GO:0046872|GO:0046854|GO:0001958|GO:0002063|GO:0008254|GO:0016021|GO:0030204|GO:0008934|GO:0042733	57871074	chr8	57871015	-	hs|8q12.1	NM_017813	inositol monophosphatase domain containing 1	IMPAD1	chr8:57871074-57871015	NM_017813	Hs.438689
(+)E1A_r60_a97	13.6678	3.77271	13.6678	up	pos	Unknown
A_23_P211252	2.97166	1.57127	2.97166	up	FALSE	Homo sapiens lanosterol synthase (2,3-oxidosqualene-lanosterol cyclase) (LSS), transcript variant 2, mRNA [NM_001001438]	4047	GO:0005811|GO:0006695|GO:0005789|GO:0000250|GO:0044281|GO:0008202	47608626	chr21	47608567	-	hs|21q22.3	NM_001001438	lanosterol synthase (2,3-oxidosqualene-lanosterol cyclase)	LSS	chr21:47608626-47608567	NM_001001438	Hs.596543
A_23_P127495	3.19031	1.6737	3.19031	up	FALSE	Homo sapiens butyrobetaine (gamma), 2-oxoglutarate dioxygenase (gamma-butyrobetaine hydroxylase) 1 (BBOX1), mRNA [NM_003986]	8424	GO:0005739|GO:0034641|GO:0008336|GO:0005506|GO:0045329|GO:0008270|GO:0044281|GO:0015629|GO:0043231|GO:0005829	27149015	chr11	27148956	+	hs|11p14.2	NM_003986	butyrobetaine (gamma), 2-oxoglutarate dioxygenase (gamma-butyrobetaine hydroxylase) 1	BBOX1	chr11:27148956-27149015	NM_003986	Hs.591996
A_24_P29723	4.87679	2.28593	4.87679	up	FALSE	Homo sapiens P450 (cytochrome) oxidoreductase (POR), mRNA [NM_000941]	5447	GO:0050661|GO:0005515|GO:0046210|GO:0043602|GO:0005783|GO:0060192|GO:0010181|GO:0050660|GO:0047726|GO:0070988|GO:0090346|GO:0043231|GO:0071372|GO:0005739|GO:0045880|GO:0071375|GO:0090031|GO:0032332|GO:0003420|GO:0043154|GO:0009437|GO:0019395|GO:0043066|GO:0005506|GO:0004128|GO:0007584|GO:0042493|GO:0009055|GO:0018393|GO:0009812|GO:0003958|GO:0016787|GO:0005789|GO:0032770|GO:0019899|GO:0045542|GO:…	75615549	chr7	75615490	+	hs|7q11.23	NM_000941	P450 (cytochrome) oxidoreductase	POR	chr7:75615490-75615549	NM_000941	Hs.354056
A_23_P431853	3.0106	1.59005	3.0106	up	FALSE	mitochondrially encoded NADH dehydrogenase 2 [Source:HGNC Symbol;Acc:7456] [ENST00000361453]	4536		4973	chrM	4914	+		HW291277	MTND2	ND2	chrM:4914-4973		Hs.735900
A_23_P118888	2.33438	1.22304	2.33438	up	FALSE	Homo sapiens platelet-activating factor acetylhydrolase 1b, regulatory subunit 1 (45kDa) (PAFAH1B1), mRNA [NM_000430]	5048	GO:0051219|GO:0000235|GO:0005515|GO:0008017|GO:0008090|GO:0009306|GO:0034452|GO:0017145|GO:0000132|GO:0019226|GO:0042803|GO:0007405|GO:0046329|GO:0047496|GO:0043274|GO:0031023|GO:0050885|GO:0043025|GO:0007611|GO:0032319|GO:0005938|GO:0021895|GO:0005813|GO:0031965|GO:0021540|GO:0045505|GO:0016042|GO:0045931|GO:0045502|GO:0010977|GO:0000776|GO:0051081|GO:0000278|GO:0001675|GO:0008344|GO:0048471|GO:…	2583540	chr17	2583481	+	hs|17p13.3	NM_000430	platelet-activating factor acetylhydrolase 1b, regulatory subunit 1 (45kDa)	PAFAH1B1	chr17:2583481-2583540	NM_000430	Hs.77318
A_23_P104318	5.9079	2.56264	5.9079	up	FALSE	Homo sapiens DNA-damage-inducible transcript 4 (DDIT4), mRNA [NM_019058]	54541	GO:0010741|GO:0001666|GO:0048011|GO:0032007|GO:0008283|GO:0072593|GO:0043241|GO:0010801|GO:0005829|GO:0005622|GO:0005739|GO:0071889|GO:0042771|GO:0051607|GO:0005737|GO:0007420|GO:0033137|GO:0030182|GO:0045820|GO:0001764	74035422	chr10	74035363	+	hs|10q22.1	NM_019058	DNA-damage-inducible transcript 4	DDIT4	chr10:74035363-74035422	NM_019058	Hs.744875
A_23_P3527	3.28798	1.7172	3.28798	up	FALSE	Homo sapiens polymerase (RNA) II (DNA directed) polypeptide C, 33kDa (POLR2C), mRNA [NM_032940]	5432	GO:0008380|GO:0010467|GO:0006368|GO:0006367|GO:0006366|GO:0005730|GO:0006370|GO:0005634|GO:0003677|GO:0050434|GO:0005737|GO:0006281|GO:0000398|GO:0006283|GO:0001055|GO:0015630|GO:0046983|GO:0005665|GO:0016032|GO:0005654|GO:0006289	57505409	chr16	57505350	+	hs|16q21	NM_032940	polymerase (RNA) II (DNA directed) polypeptide C, 33kDa	POLR2C	chr16:57505350-57505409	NM_032940	Hs.79402
A_33_P3289296	2.2822	1.19043	2.2822	up	FALSE	Homo sapiens transmembrane protein 37 (TMEM37), mRNA [NM_183240]	140738	GO:0005262|GO:0005244|GO:0016021	120196096	chr2	120196037	+	hs|2q14.2	NM_183240	transmembrane protein 37	TMEM37	chr2:120196037-120196096	NM_183240	Hs.26216
A_23_P144054	4.93009	2.30162	4.93009	up	FALSE	Homo sapiens protein kinase C, delta (PRKCD), transcript variant 1, mRNA [NM_006254]	5580	GO:0005515|GO:0042542|GO:0010467|GO:0014070|GO:0010469|GO:0016064|GO:0009408|GO:0019221|GO:0043560|GO:0046777|GO:0007173|GO:0015810|GO:0046326|GO:0018107|GO:0030837|GO:0042742|GO:0032869|GO:0016070|GO:0019901|GO:0016071|GO:0030168|GO:0007049|GO:0008543|GO:0045087|GO:0032963|GO:0005654|GO:0042119|GO:0004697|GO:0008047|GO:0019899|GO:0038096|GO:0023021|GO:0032091|GO:0048471|GO:0004699|GO:0005886|GO:…	53226281	chr3	53226222	+	hs|3p21.1	NM_006254	protein kinase C, delta	PRKCD	chr3:53226222-53226281	NM_006254	Hs.155342
A_24_P481783	2.03525	1.0252	2.03525	up	FALSE	Homo sapiens ubiquitin associated protein 1-like (UBAP1L), mRNA [NM_001163692]	390595		65385408	chr15	65385349	-	hs|15q22.31	NM_001163692	ubiquitin associated protein 1-like	UBAP1L	chr15:65385408-65385349	NM_001163692	Hs.659256
A_23_P337262	15.4619	3.95065	15.4619	up	FALSE	Homo sapiens adenomatosis polyposis coli down-regulated 1 (APCDD1), mRNA [NM_153000]	147495	GO:0017147|GO:0005887|GO:0030178|GO:0016055|GO:0001942|GO:0043615	10488529	chr18	10488470	+	hs|18p11.22	NM_153000	adenomatosis polyposis coli down-regulated 1	APCDD1	chr18:10488470-10488529	NM_153000	Hs.293274
A_23_P200443	2.48243	1.31175	2.48243	up	FALSE	Homo sapiens SHC (Src homology 2 domain containing) transforming protein 1 (SHC1), transcript variant 2, mRNA [NM_003029]	6464	GO:0005515|GO:0008286|GO:0005154|GO:0008284|GO:0005886|GO:0005159|GO:0005158|GO:0007265|GO:0050900|GO:0030968|GO:0005829|GO:0007507|GO:0000187|GO:0016337|GO:0005543|GO:0007173|GO:0000165|GO:0005759|GO:0007176|GO:0005068|GO:0048011|GO:0031532|GO:0005168|GO:0070435|GO:0045740|GO:0030168|GO:0018108|GO:0001525|GO:0046875|GO:0007596|GO:0008543|GO:0045087|GO:0004713|GO:0006987|GO:0044267|GO:0040008|GO:…	154935140	chr1	154935081	-	hs|1q21.3	NM_003029	SHC (Src homology 2 domain containing) transforming protein 1	SHC1	chr1:154935140-154935081	NM_003029	Hs.433795
A_23_P103837	2.46418	1.30111	2.46418	up	FALSE	Homo sapiens ubiquitin associated protein 2-like (UBAP2L), transcript variant 2, mRNA [NM_001127320]	9898	GO:0005515|GO:0005671|GO:0007339	154235609	chr1	154234145	+	hs|1q21.3	NM_001127320	ubiquitin associated protein 2-like	UBAP2L	chr1:154234145-154235609	NM_001127320	Hs.490551
A_23_P85171	6.97091	2.80135	6.97091	up	FALSE	Homo sapiens emerin (EMD), mRNA [NM_000117]	2010	GO:0005515|GO:0007077|GO:0031965|GO:0005783|GO:0007084|GO:0005874|GO:0048487|GO:0048147|GO:0005637|GO:0003779|GO:0005635|GO:0035914|GO:0035414|GO:0060828|GO:0046827|GO:0005640|GO:0006936|GO:0007517|GO:0071363|GO:0016021|GO:0000278	153609595	chrX	153609536	+	hs|Xq28	NM_000117	emerin	EMD	chrX:153609536-153609595	NM_000117	Hs.522823
A_23_P377616	6.50882	2.7024	6.50882	up	FALSE	Homo sapiens cold inducible RNA binding protein (CIRBP), transcript variant 2, non-coding RNA [NR_023312]	1153	GO:0005515|GO:0010494|GO:0009409|GO:0005634|GO:0045727|GO:0030371|GO:0005737|GO:0034063|GO:0000166|GO:0070181|GO:0005654|GO:0003730|GO:0048255|GO:0009411	1274066	chr19	1274007	+	hs|19p13.3	NR_023312	cold inducible RNA binding protein	CIRBP	chr19:1274007-1274066	NR_023312	Hs.618145
A_23_P160154	3.79226	1.92306	3.79226	up	FALSE	Homo sapiens UDP-galactose-4-epimerase (GALE), transcript variant 1, mRNA [NM_000403]	2582	GO:0050662|GO:0003978|GO:0005975|GO:0019388|GO:0044281|GO:0044237|GO:0042803|GO:0005829	24123592	chr1	24123533	-	hs|1p36.11	NM_000403	UDP-galactose-4-epimerase	GALE	chr1:24123592-24123533	NM_000403	Hs.632380
A_24_P318073	2.65336	1.40782	2.65336	up	FALSE	Homo sapiens RNA pseudouridylate synthase domain containing 4 (RPUSD4), transcript variant 1, mRNA [NM_032795]	84881	GO:0009982|GO:0005739|GO:0005515|GO:0003723|GO:0001522	126072937	chr11	126072878	-	hs|11q24.2	NM_032795	RNA pseudouridylate synthase domain containing 4	RPUSD4	chr11:126072937-126072878	NM_032795	Hs.150458
A_23_P386168	3.84894	1.94446	3.84894	up	FALSE	Homo sapiens proline rich 24 (PRR24), transcript variant 1, mRNA [NM_178511]	255783	GO:0016021	47778723	chr19	47778664	+	hs|19q13.32	NM_178511	proline rich 24	PRR24	chr19:47778664-47778723	NM_178511	Hs.128690
A_23_P101655	3.69905	1.88715	3.69905	up	FALSE	Homo sapiens actinin, alpha 4 (ACTN4), mRNA [NM_004924]	81	GO:0005515|GO:0048471|GO:0030018|GO:0030054|GO:0032417|GO:0005634|GO:0015031|GO:0042803|GO:0031143|GO:0005737|GO:0051015|GO:0001882|GO:0031093|GO:0070062|GO:0001666|GO:0001725|GO:0005509|GO:0048549|GO:0030168|GO:0005576|GO:0003779|GO:0042981|GO:0043234|GO:0005178|GO:0047485|GO:0007596|GO:0030529|GO:0002576|GO:0030863|GO:0051271|GO:0051272	39220364	chr19	39220305	+	hs|19q13.2	NM_004924	actinin, alpha 4	ACTN4	chr19:39220305-39220364	NM_004924	Hs.270291
A_23_P121695	18.8578	4.23709	18.8578	up	FALSE	Homo sapiens chemokine (C-X-C motif) ligand 13 (CXCL13), mRNA [NM_006419]	10563	GO:0035769|GO:0035768|GO:0048248|GO:0007267|GO:0033625|GO:0007204|GO:0005615|GO:0002518|GO:0048535|GO:0006955|GO:0031724|GO:0002920|GO:0002467|GO:0008201|GO:0048018|GO:0042742|GO:0008009|GO:0046982|GO:0017134|GO:0010820|GO:0045765|GO:2000545|GO:0005576|GO:0032861|GO:0002544|GO:0033634|GO:0031735|GO:0035754|GO:0007166	78532705	chr4	78532646	+	hs|4q21.1	NM_006419	chemokine (C-X-C motif) ligand 13	CXCL13	chr4:78532646-78532705	NM_006419	Hs.100431
A_23_P8400	2.35965	1.23857	2.35965	up	FALSE	Homo sapiens cyclin-dependent kinase 5 (CDK5), transcript variant 1, mRNA [NM_004935]	1020	GO:0005515|GO:0031594|GO:0030054|GO:0048709|GO:0021697|GO:0050321|GO:0009790|GO:0006886|GO:0031175|GO:0046777|GO:0043525|GO:0018105|GO:0048167|GO:0007411|GO:0016301|GO:0045211|GO:0018107|GO:0045860|GO:0043025|GO:0031397|GO:0043125|GO:0030334|GO:0014069|GO:0048488|GO:0045786|GO:0007416|GO:0016079|GO:0030027|GO:0005176|GO:0016310|GO:0008045|GO:0046875|GO:0030549|GO:0007519|GO:0008542|GO:0045892|GO:…	150751501	chr7	150751330	-	hs|7q36.1	NM_004935	cyclin-dependent kinase 5	CDK5	chr7:150751501-150751330	NM_004935	Hs.647078
A_24_P339153	2.81452	1.49289	2.81452	up	FALSE	Homo sapiens spinster homolog 1 (Drosophila) (SPNS1), transcript variant 1, mRNA [NM_032038]	83985	GO:0005515|GO:0006869|GO:0005743|GO:0016021|GO:0005765|GO:0055085	28994243	chr16	28994184	+	hs|16p11.2	NM_032038	spinster homolog 1 (Drosophila)	SPNS1	chr16:28994184-28994243	NM_032038	Hs.617449
A_23_P29282	4.4371	2.14962	4.4371	up	FALSE	Homo sapiens neuronal pentraxin receptor (NPTXR), mRNA [NM_014293]	23467	GO:0016021|GO:0046872	39215222	chr22	39215163	-	hs|22q13.1	NM_014293	neuronal pentraxin receptor	NPTXR	chr22:39215222-39215163	NM_014293	Hs.91622
A_23_P54736	7.17597	2.84317	7.17597	up	FALSE	Homo sapiens guanine nucleotide binding protein (G protein), gamma 13 (GNG13), mRNA [NM_016541]	51764	GO:0006112|GO:0050909|GO:0005886|GO:0071377|GO:0005834|GO:0007200|GO:0044281|GO:0004871	848114	chr16	848055	-	hs|16p13.3	NM_016541	guanine nucleotide binding protein (G protein), gamma 13	GNG13	chr16:848114-848055	NM_016541	Hs.247888
A_32_P47107	2.723	1.44519	2.723	up	FALSE				134586029	chr8	134585970	+	hs|8q24.22				chr8:134585970-134586029
A_33_P3433156	3.02887	1.59878	3.02887	up	FALSE	Homo sapiens tRNA 5-methylaminomethyl-2-thiouridylate methyltransferase (TRMU), transcript variant 7, mRNA [NM_001282785]	55687	GO:0016783|GO:0005739|GO:0004808|GO:0006399|GO:0000049|GO:0005524|GO:0008033	46748226	chr22	46748167	+	hs|22q13.31	NM_001282785	tRNA 5-methylaminomethyl-2-thiouridylate methyltransferase	TRMU	chr22:46748167-46748226	NM_001282785	Hs.439524
A_23_P37910	2.17639	1.12194	2.17639	up	FALSE	Homo sapiens mitogen-activated protein kinase 3 (MAPK3), transcript variant 1, mRNA [NM_002746]	5595	GO:0005515|GO:0010467|GO:0051216|GO:0019221|GO:0006361|GO:0006360|GO:0051403|GO:0002756|GO:0007173|GO:0000165|GO:0007411|GO:0002755|GO:0009887|GO:0070374|GO:0005856|GO:0038083|GO:0031663|GO:0004707|GO:0038124|GO:0005794|GO:0038123|GO:0019902|GO:0034134|GO:0030168|GO:0030509|GO:0002224|GO:0016310|GO:0007049|GO:0051493|GO:0008543|GO:0045087|GO:0035666|GO:0034166|GO:0001784|GO:0005654|GO:0038096|GO:…	30128296	chr16	30128237	-	hs|16p11.2	NM_002746	mitogen-activated protein kinase 3	MAPK3	chr16:30128296-30128237	NM_002746	Hs.861
A_23_P113789	2.37951	1.25067	2.37951	up	FALSE	Homo sapiens ubiquitin specific peptidase 19 (USP19), transcript variant 4, mRNA [NM_006677]	10869	GO:0005515|GO:0016579|GO:0034976|GO:0004843|GO:0014732|GO:0030433|GO:0048642|GO:0046872|GO:0005829|GO:0090068|GO:1900037|GO:0031647|GO:0005789|GO:0004221|GO:0016021	49148212	chr3	49148153	-	hs|3p21.31	NM_006677	ubiquitin specific peptidase 19	USP19	chr3:49148212-49148153	NM_006677	Hs.255596
A_23_P256956	3.43439	1.78005	3.43439	up	FALSE	Homo sapiens kinesin family member 20A (KIF20A), mRNA [NM_005733]	10112	GO:0008017|GO:0005215|GO:0005871|GO:0005794|GO:0019901|GO:0001578|GO:0005874|GO:0005819|GO:0015031|GO:0003777|GO:0005524|GO:0000910|GO:0005654|GO:0016192|GO:0000278|GO:0007018	137522804	chr5	137522081	+	hs|5q31.2	NM_005733	kinesin family member 20A	KIF20A	chr5:137522081-137522804	NM_005733	Hs.718626
A_33_P3289034	24.9005	4.6381	24.9005	up	FALSE	Homo sapiens polycystic kidney disease 2-like 1 (PKD2L1), transcript variant 2, mRNA [NM_001253837]	9033	GO:0008092|GO:0005515|GO:0005886|GO:0005783|GO:0005272|GO:0008324|GO:0071468|GO:0042802|GO:0043231|GO:0050982|GO:0035725|GO:0005227|GO:0006812|GO:0071805|GO:0001581|GO:0005262|GO:0005261|GO:0009986|GO:0005509|GO:0051371|GO:0051393|GO:0070588|GO:0016021|GO:0033040|GO:0015269	102049840	chr10	102049781	-	hs|10q24.31	NM_001253837	polycystic kidney disease 2-like 1	PKD2L1	chr10:102049840-102049781	NM_001253837	Hs.159241
A_33_P3332396	3.02844	1.59858	3.02844	up	FALSE	Homo sapiens transmembrane protein 53 (TMEM53), mRNA [NM_024587]	79639	GO:0016021	45125906	chr1	45125847	-	hs|1p34.1	NM_024587	transmembrane protein 53	TMEM53	chr1:45125906-45125847	NM_024587	Hs.22157
A_23_P106898	2.27128	1.1835	2.27128	up	FALSE	Homo sapiens ORAI calcium release-activated calcium modulator 3 (ORAI3), mRNA [NM_152288]	93129	GO:0005515|GO:0016021	30965548	chr16	30965489	+	hs|16p11.2	NM_152288	ORAI calcium release-activated calcium modulator 3	ORAI3	chr16:30965489-30965548	NM_152288	Hs.745104
A_24_P31627	28.3251	4.82401	28.3251	up	FALSE	Homo sapiens potassium voltage-gated channel, Shab-related subfamily, member 1 (KCNB1), mRNA [NM_004975]	3745	GO:0005251|GO:0005515|GO:0005886|GO:0007268|GO:0044281|GO:0030425|GO:0032809|GO:0015271|GO:0006112|GO:0032590|GO:0047485|GO:0050796|GO:0008076|GO:0045211|GO:0051260	47988764	chr20	47988705	-	hs|20q13.13	NM_004975	potassium voltage-gated channel, Shab-related subfamily, member 1	KCNB1	chr20:47988764-47988705	NM_004975	Hs.84244
A_23_P72961	3.86552	1.95066	3.86552	up	FALSE	Homo sapiens phosphoribosyl pyrophosphate synthetase 1 (PRPS1), transcript variant 1, mRNA [NM_002764]	5631	GO:0000287|GO:0005975|GO:0006221|GO:0044281|GO:0005524|GO:0042803|GO:0009156|GO:0005829|GO:0007399|GO:0034418|GO:0046101|GO:0006144|GO:0016301|GO:0004749|GO:0006015|GO:0006164	106893487	chrX	106893427	+	hs|Xq22.3	NM_002764	phosphoribosyl pyrophosphate synthetase 1	PRPS1	chrX:106893427-106893487	NM_002764	Hs.56
A_23_P13899	2.37668	1.24895	2.37668	up	FALSE	Homo sapiens glyceraldehyde-3-phosphate dehydrogenase (GAPDH), transcript variant 1, mRNA [NM_002046]	2597	GO:0008017|GO:0005515|GO:0017148|GO:0050661|GO:0048471|GO:0005886|GO:0006094|GO:0005634|GO:0044281|GO:0051402|GO:0006096|GO:0005829|GO:0042802|GO:0005737|GO:0051287|GO:0015630|GO:0006006|GO:0070062|GO:0005811|GO:0035605|GO:0005975|GO:0050821|GO:0000226|GO:0004365|GO:0035606|GO:0071346|GO:0030529	6646977	chr12	6646918	+	hs|12p13.31	NM_002046	glyceraldehyde-3-phosphate dehydrogenase	GAPDH	chr12:6646918-6646977	NM_002046	Hs.544577
A_23_P374082	2.31666	1.21204	2.31666	up	FALSE	Homo sapiens ADAM metallopeptidase domain 19 (ADAM19), mRNA [NM_033274]	8728	GO:0007507|GO:0017124|GO:0008270|GO:0016021|GO:0006509|GO:0004222	156904534	chr5	156904475	-	hs|5q33.3	NM_033274	ADAM metallopeptidase domain 19	ADAM19	chr5:156904534-156904475	NM_033274	Hs.483944
A_19_P00320275	4.20682	2.07273	4.20682	up	FALSE	Homo sapiens long intergenic non-protein coding RNA 632 (LINC00632), transcript variant 3, long non-coding RNA [NR_104228]	286411		139854508	chrX	139854449	+	hs|Xq27.1	NR_104228	long intergenic non-protein coding RNA 632	LINC00632	chrX:139854449-139854508	NR_104228
A_19_P00322941	2.42806	1.27981	2.42806	up	FALSE	Homo sapiens mRNA; cDNA DKFZp686L22126 (from clone DKFZp686L22126). [BX640700]			148793454	chr5	148793395	+	hs|5q32	TCONS_00009262			chr5:148793395-148793454		Hs.519666
(+)E1A_r60_n11	14.3262	3.84059	14.3262	up	pos	Unknown
A_33_P3337485	3.21169	1.68333	3.21169	up	FALSE	Homo sapiens CD248 molecule, endosialin (CD248), mRNA [NM_020404]	57124	GO:0008284|GO:0060033|GO:0005509|GO:0005578|GO:0050840|GO:0048535|GO:0003674|GO:0008150|GO:0005737|GO:0016477|GO:0030246|GO:0016021|GO:2000353	66082335	chr11	66082276	-	hs|11q13.2	NM_020404	CD248 molecule, endosialin	CD248	chr11:66082335-66082276	NM_020404	Hs.195727
A_23_P501887	4.99463	2.32038	4.99463	up	FALSE	Homo sapiens deoxyhypusine synthase (DHPS), transcript variant 2, mRNA [NM_013406]	1725	GO:0005515|GO:0008284|GO:0008612|GO:0051289|GO:0050983|GO:0044267|GO:0006412|GO:0043687|GO:0034038|GO:0005829	12790482	chr19	12790344	-	hs|19p13.2	NM_013406	deoxyhypusine synthase	DHPS	chr19:12790482-12790344	NM_013406	Hs.79064
A_23_P118065	4.05604	2.02007	4.05604	up	FALSE	Homo sapiens hydroxysteroid (17-beta) dehydrogenase 2 (HSD17B2), mRNA [NM_002153]	3294	GO:0006694|GO:0004303|GO:0047035|GO:0047006|GO:0005789|GO:0032526|GO:0016021|GO:0001890|GO:0001701	82131956	chr16	82131897	+	hs|16q23.3	NM_002153	hydroxysteroid (17-beta) dehydrogenase 2	HSD17B2	chr16:82131897-82131956	NM_002153	Hs.162795
A_23_P2814	2.38599	1.25459	2.38599	up	FALSE	Homo sapiens SMAD family member 9 (SMAD9), transcript variant b, mRNA [NM_005905]	4093	GO:0030618|GO:0005515|GO:0001657|GO:0001666|GO:0005667|GO:0003700|GO:0051216|GO:0045597|GO:0005634|GO:0030509|GO:0003677|GO:0046872|GO:0006351|GO:0005829|GO:0005622|GO:0060348|GO:0071407|GO:0001880|GO:0030901|GO:0007179|GO:0005654|GO:0006468|GO:0045893|GO:0030902	37422872	chr13	37422813	-	hs|13q13.3	NM_005905	SMAD family member 9	SMAD9	chr13:37422872-37422813	NM_005905	Hs.123119
A_24_P267686	2.05981	1.04251	2.05981	up	FALSE				19005666	chr22	19005607	-	hs|22q11.21				chr22:019005666-019005607
A_23_P9402	17.2016	4.10447	17.2016	up	FALSE	Homo sapiens ciliary neurotrophic factor receptor (CNTFR), transcript variant 1, mRNA [NM_147164]	1271	GO:0008284|GO:0003360|GO:0005886|GO:0097059|GO:0005102|GO:0031225|GO:0070120|GO:0007399|GO:0007165|GO:0043524|GO:0001967|GO:0019955|GO:0060538|GO:0007548|GO:0004897|GO:0019898	34551529	chr9	34551470	-	hs|9p13.3	NM_147164	ciliary neurotrophic factor receptor	CNTFR	chr9:34551529-34551470	NM_147164	Hs.129966
A_33_P3312365	2.69171	1.42852	2.69171	up	FALSE	Homo sapiens lon peptidase 1, mitochondrial (LONP1), transcript variant 1, mRNA [NM_004793]	9361	GO:0005515|GO:0042645|GO:0003727|GO:0004252|GO:0010044|GO:0005739|GO:0005737|GO:0003697|GO:0005759|GO:0051603|GO:0070407|GO:0051260|GO:0009725|GO:0051131|GO:0001666|GO:0032042|GO:0070182|GO:0007568|GO:0051880|GO:0090296|GO:0005524|GO:0043565|GO:0043531|GO:0004176|GO:0006515|GO:0070361|GO:0007005|GO:0034599|GO:0070362|GO:0070363|GO:0070364	5693768	chr19	5693709	-	hs|19p13.3	NM_004793	lon peptidase 1, mitochondrial	LONP1	chr19:5693768-5693709	NM_004793	Hs.350265
A_23_P40049	2.36396	1.2412	2.36396	up	FALSE	Homo sapiens carbamoyl-phosphate synthetase 2, aspartate transcarbamylase, and dihydroorotase (CAD), mRNA [NM_004341]	790	GO:0017144|GO:0031100|GO:0005634|GO:0044281|GO:0042995|GO:0009790|GO:0014075|GO:0046872|GO:0016363|GO:0005829|GO:0042802|GO:0046777|GO:0046134|GO:0031000|GO:0070409|GO:0043195|GO:0018107|GO:0043025|GO:0007565|GO:0044205|GO:0055086|GO:0004088|GO:0070335|GO:0033574|GO:0005524|GO:0035690|GO:0051414|GO:0006228|GO:0043234|GO:0004070|GO:0004672|GO:0007595|GO:0071364|GO:0004151|GO:0006543|GO:0006207|GO:…	27465829	chr2	27465770	+	hs|2p23.3	NM_004341	carbamoyl-phosphate synthetase 2, aspartate transcarbamylase, and dihydroorotase	CAD	chr2:27465770-27465829	NM_004341	Hs.377010
A_23_P102731	3.14208	1.65172	3.14208	up	FALSE	Homo sapiens spermine oxidase (SMOX), transcript variant 1, mRNA [NM_175839]	54498	GO:0052901|GO:0006805|GO:0005634|GO:0044281|GO:0005829|GO:0046592|GO:0034641|GO:0005737|GO:0006598|GO:0006596|GO:0006595|GO:0052895|GO:0046208|GO:0052894	4168359	chr20	4168300	+	hs|20p13	NM_175839	spermine oxidase	SMOX	chr20:4168300-4168359	NM_175839	Hs.433337
A_23_P207650	3.23546	1.69397	3.23546	up	FALSE	Homo sapiens acyl-CoA dehydrogenase, very long chain (ACADVL), transcript variant 1, mRNA [NM_000018]	37	GO:0042645|GO:0090181|GO:0001659|GO:0006635|GO:0050660|GO:0045717|GO:0005743|GO:0046322|GO:0044281|GO:0033539|GO:0004466|GO:0030968|GO:0005739|GO:0005759|GO:0003995|GO:0006987|GO:0044267|GO:0015980|GO:0044255	7128498	chr17	7128439	+	hs|17p13.1	NM_000018	acyl-CoA dehydrogenase, very long chain	ACADVL	chr17:7128439-7128498	NM_000018	Hs.437178
A_33_P3365002	2.95415	1.56274	2.95415	up	FALSE	Homo sapiens tubulin, beta 2A class IIa (TUBB2A), mRNA [NM_001069]	7280	GO:0051258|GO:0005737|GO:0005886|GO:0006457|GO:0015630|GO:0005874|GO:0005200|GO:0003924|GO:0051084|GO:0007017|GO:0005525|GO:0044267	3154964	chr6	3154905	-	hs|6p25.2	NM_001069	tubulin, beta 2A class IIa	TUBB2A	chr6:3154964-3154905	NM_001069	Hs.654543
A_33_P3397763	2.78767	1.47906	2.78767	up	FALSE	Homo sapiens tumor necrosis factor (ligand) superfamily, member 9 (TNFSF9), mRNA [NM_003811]	8744	GO:0007165|GO:0005164|GO:0006955|GO:0005886|GO:0008283|GO:0042127|GO:0007267|GO:0005102|GO:0006915|GO:0016021|GO:0005615|GO:0005125	6535925	chr19	6535866	+	hs|19p13.3	NM_003811	tumor necrosis factor (ligand) superfamily, member 9	TNFSF9	chr19:6535866-6535925	NM_003811	Hs.1524
A_24_P278367	2.8778	1.52497	2.8778	up	FALSE	Homo sapiens ARP1 actin-related protein 1 homolog A, centractin alpha (yeast) (ACTR1A), mRNA [NM_005736]	10121	GO:0019886|GO:0005813|GO:0005737|GO:0005875|GO:0000086|GO:0016192|GO:0005869|GO:0000278|GO:0005524|GO:0005829	104239489	chr10	104239430	-	hs|10q24.32	NM_005736	ARP1 actin-related protein 1 homolog A, centractin alpha (yeast)	ACTR1A	chr10:104239489-104239430	NM_005736	Hs.153961
A_33_P3243214	2.54512	1.34773	2.54512	up	FALSE	Homo sapiens chromosome 17 open reading frame 59 (C17orf59), mRNA [NM_017622]	54785		8092553	chr17	8092494	-	hs|17p13.1	NM_017622	chromosome 17 open reading frame 59	C17orf59	chr17:8092553-8092494	NM_017622	Hs.129563
A_23_P43684	2.67088	1.41731	2.67088	up	FALSE	Homo sapiens basonuclin 2 (BNC2), mRNA [NM_017637]	54796	GO:0006355|GO:0005737|GO:0005886|GO:0005634|GO:0003677|GO:0046872|GO:0006351	16419008	chr9	16418949	-	hs|9p22.3	NM_017637	basonuclin 2	BNC2	chr9:16419008-16418949	NM_017637	Hs.656581
A_23_P110212	3.45006	1.78662	3.45006	up	FALSE	Homo sapiens acyl-CoA synthetase long-chain family member 1 (ACSL1), transcript variant 1, mRNA [NM_001995]	2180	GO:0014070|GO:0001676|GO:0005886|GO:0071902|GO:0033211|GO:0005741|GO:0035338|GO:0044281|GO:0005739|GO:0019432|GO:0044539|GO:0005778|GO:0044255|GO:0008610|GO:0007584|GO:0042178|GO:0042493|GO:0034201|GO:0036109|GO:0005524|GO:0004467|GO:0033559|GO:0043651|GO:0005789|GO:0016021	185676745	chr4	185676732	-	hs|4q35.1	NM_001995	acyl-CoA synthetase long-chain family member 1	ACSL1	chr4:185676745-185676732	NM_001995	Hs.406678
A_24_P185029	4.79741	2.26226	4.79741	up	FALSE	Homo sapiens SH2B adaptor protein 1 (SH2B1), transcript variant 2, mRNA [NM_015503]	25970	GO:0035556|GO:0005515|GO:0005543|GO:0016020|GO:0007596|GO:0030032|GO:0006928|GO:0045840|GO:0005634|GO:0004871|GO:2000278|GO:0005829	28883960	chr16	28883901	+	hs|16p11.2	NM_015503	SH2B adaptor protein 1	SH2B1	chr16:28883901-28883960	NM_015503	Hs.15744
A_23_P121499	2.19055	1.13129	2.19055	up	FALSE	Homo sapiens Wolfram syndrome 1 (wolframin) (WFS1), transcript variant 1, mRNA [NM_006005]	7466	GO:0005215|GO:0034976|GO:0006983|GO:0051928|GO:0005783|GO:0007605|GO:0030176|GO:0030425|GO:0043433|GO:2000675|GO:0055074|GO:0022417|GO:0030968|GO:0043069|GO:0043524|GO:0031398|GO:0051117|GO:0033613|GO:0031625|GO:0045927|GO:0051247|GO:0001822|GO:0032469|GO:0050821|GO:0042593|GO:0030433|GO:0045862|GO:0003091|GO:0070845|GO:0005789|GO:0050877|GO:0006987|GO:0007601|GO:0044267	6304494	chr4	6304435	+	hs|4p16.1	NM_006005	Wolfram syndrome 1 (wolframin)	WFS1	chr4:6304435-6304494	NM_006005	Hs.518602
A_24_P385313	2.2903	1.19554	2.2903	up	FALSE	Homo sapiens protein tyrosine phosphatase, receptor type, F (PTPRF), transcript variant 1, mRNA [NM_002840]	5792	GO:0005887|GO:0005001|GO:0007185|GO:0007155|GO:0008201|GO:0035335|GO:0004725	44089242	chr1	44089183	+	hs|1p34.2	NM_002840	protein tyrosine phosphatase, receptor type, F	PTPRF	chr1:44089183-44089242	NM_002840	Hs.272062
A_23_P151710	2.1351	1.0943	2.1351	up	FALSE	Homo sapiens prostaglandin E receptor 2 (subtype EP2), 53kDa (PTGER2), mRNA [NM_000956]	5732	GO:0007186|GO:0005886|GO:0005887|GO:0042127|GO:0032496|GO:0007189|GO:0071380|GO:0004957	52794489	chr14	52794430	+	hs|14q22.1	NM_000956	prostaglandin E receptor 2 (subtype EP2), 53kDa	PTGER2	chr14:52794430-52794489	NM_000956	Hs.2090
A_23_P42975	23.0134	4.5244	23.0134	up	FALSE	Homo sapiens protein kinase, cAMP-dependent, regulatory, type II, beta (PRKAR2B), mRNA [NM_002736]	5577	GO:0034236|GO:0048471|GO:0005886|GO:0008603|GO:0005743|GO:0044281|GO:0007202|GO:0005829|GO:0035556|GO:0005737|GO:0030552|GO:0007173|GO:0071377|GO:0000086|GO:0006631|GO:0006833|GO:0007612|GO:0034199|GO:0031625|GO:2000480|GO:0048011|GO:0005952|GO:0005813|GO:0019904|GO:0055085|GO:0007165|GO:0006112|GO:0050796|GO:0007596|GO:0008543|GO:0045087|GO:0045121|GO:0004862|GO:0000278	106801653	chr7	106801594	+	hs|7q22.3	NM_002736	protein kinase, cAMP-dependent, regulatory, type II, beta	PRKAR2B	chr7:106801594-106801653	NM_002736	Hs.433068
A_23_P120776	4.73077	2.24207	4.73077	up	FALSE	Homo sapiens solute carrier family 25 (mitochondrial carrier; citrate transporter), member 1 (SLC25A1), transcript variant 1, mRNA [NM_005984]	6576	GO:0006843|GO:0005975|GO:0015137|GO:0019432|GO:0006094|GO:0005743|GO:0006006|GO:0044281|GO:0035338|GO:0016021|GO:0044255	19163090	chr22	19163070	-	hs|22q11.21	NM_005984	solute carrier family 25 (mitochondrial carrier; citrate transporter), member 1	SLC25A1	chr22:19163090-19163070	NM_005984	Hs.111024
A_23_P115036	2.18653	1.12864	2.18653	up	FALSE	Homo sapiens importin 13 (IPO13), mRNA [NM_014652]	9670	GO:0005515|GO:0005737|GO:0008536|GO:0005634|GO:0006606	44432679	chr1	44432620	+	hs|1p34.1	NM_014652	importin 13	IPO13	chr1:44432620-44432679	NM_014652	Hs.158497
A_33_P3292540	3.61926	1.85569	3.61926	up	FALSE	Homo sapiens cyclin-dependent kinase inhibitor 2C (p18, inhibits CDK4) (CDKN2C), transcript variant 2, mRNA [NM_078626]	1031	GO:0005515|GO:0030308|GO:0008285|GO:0019901|GO:0048709|GO:0005634|GO:0000079|GO:0005829|GO:0042326|GO:0000082|GO:0005737|GO:0004861|GO:0007050|GO:0000278	51440022	chr1	51439963	+	hs|1p32.3	NM_078626	cyclin-dependent kinase inhibitor 2C (p18, inhibits CDK4)	CDKN2C	chr1:51439963-51440022	NM_078626	Hs.525324
A_23_P312851	9.26466	3.21174	9.26466	up	FALSE	Homo sapiens premelanosome protein (PMEL), transcript variant 3, mRNA [NM_006928]	6490	GO:0005515|GO:0042470|GO:0005794|GO:0042438|GO:0005886|GO:0032438|GO:0032585|GO:0005789|GO:0005576|GO:0016021	56349072	chr12	56348089	-	hs|12q13.2	NM_006928	premelanosome protein	PMEL	chr12:56349072-56348089	NM_006928	Hs.95972
A_33_P3293213	2.49664	1.31999	2.49664	up	FALSE	Homo sapiens ral guanine nucleotide dissociation stimulator-like 3 (RGL3), transcript variant 1, mRNA [NM_001161616]	57139	GO:0005622|GO:0051056|GO:0008321|GO:0007264|GO:0017016	11505064	chr19	11505005	-	hs|19p13.2	NM_001161616	ral guanine nucleotide dissociation stimulator-like 3	RGL3	chr19:11505064-11505005	NM_001161616	Hs.375142
A_23_P315252	3.23707	1.69469	3.23707	up	FALSE	mitochondrially encoded NADH dehydrogenase 4 [Source:HGNC Symbol;Acc:7459] [ENST00000361381]	4538		11491	chrM	11432	+		AK097322	NADH dehydrogenase, subunit 4 (complex I)	ND4	chrM:11432-11491		Hs.465808
A_23_P111583	5.83992	2.54595	5.83992	up	FALSE	Homo sapiens CD36 molecule (thrombospondin receptor) (CD36), transcript variant 2, mRNA [NM_001001547]	948	GO:0032755|GO:0002474|GO:0035634|GO:0050830|GO:0019915|GO:0050731|GO:0030301|GO:0042992|GO:0060100|GO:0005041|GO:0015911|GO:0042953|GO:0002755|GO:0044130|GO:0043123|GO:0044255|GO:0005794|GO:0038124|GO:0009986|GO:0032760|GO:0038123|GO:0010744|GO:0034134|GO:0030169|GO:0030168|GO:0043277|GO:0000122|GO:0002224|GO:0055096|GO:0005887|GO:0045087|GO:0045121|GO:0009897|GO:0001954|GO:0008035|GO:0006629|GO:…	80303343	chr7	80302711	+	hs|7q21.11	NM_001001547	CD36 molecule (thrombospondin receptor)	CD36	chr7:80302711-80303343	NM_001001547	Hs.120949
A_24_P245838	13.907	3.79774	13.907	up	FALSE	Homo sapiens mannosyl (beta-1,4-)-glycoprotein beta-1,4-N-acetylglucosaminyltransferase (MGAT3), transcript variant 1, mRNA [NM_002409]	4248	GO:0000139|GO:0016021|GO:0003830|GO:0044267|GO:0043687|GO:0018279	39888151	chr22	39888092	+	hs|22q13.1	NM_002409	mannosyl (beta-1,4-)-glycoprotein beta-1,4-N-acetylglucosaminyltransferase	MGAT3	chr22:39888092-39888151	NM_002409	Hs.276808
A_23_P75889	3.15086	1.65575	3.15086	up	FALSE	Homo sapiens proteasome (prosome, macropain) 26S subunit, non-ATPase, 13 (PSMD13), transcript variant 2, mRNA [NM_175932]	5719	GO:0002474|GO:0010467|GO:0044281|GO:0031145|GO:0005829|GO:0034641|GO:0000082|GO:0016032|GO:0006977|GO:0000209|GO:0000502|GO:0043066|GO:0005838|GO:0016070|GO:0016071|GO:0006521|GO:0051437|GO:0042590|GO:0006915|GO:0042981|GO:0051436|GO:0051439|GO:0007127|GO:0002479|GO:0005654|GO:0022624|GO:0000278	251590	chr11	250851	+	hs|11p15.5	NM_175932	proteasome (prosome, macropain) 26S subunit, non-ATPase, 13	PSMD13	chr11:250851-251590	NM_175932	Hs.134688
A_23_P344531	5.20595	2.38016	5.20595	up	FALSE	Homo sapiens synaptopodin (SYNPO), transcript variant 1, mRNA [NM_007286]	11346	GO:0005515|GO:0005737|GO:0001725|GO:0043197|GO:0045211|GO:0032233|GO:0051492|GO:0043204|GO:0014069|GO:0003779|GO:0005923|GO:0015629	150038455	chr5	150038396	+	hs|5q33.1	NM_007286	synaptopodin	SYNPO	chr5:150038396-150038455	NM_007286	Hs.435228
A_23_P24586	2.61868	1.38884	2.61868	up	FALSE	Homo sapiens 1-aminocyclopropane-1-carboxylate synthase homolog (Arabidopsis)(non-functional) (ACCS), transcript variant 1, mRNA [NM_032592]	84680	GO:0016847|GO:0030170|GO:0042803	44105115	chr11	44105056	+	hs|11p11.2	NM_032592	1-aminocyclopropane-1-carboxylate synthase homolog (Arabidopsis)(non-functional)	ACCS	chr11:44105056-44105115	NM_032592	Hs.126706
A_23_P146233	3.62304	1.8572	3.62304	up	FALSE	Homo sapiens lipoprotein lipase (LPL), mRNA [NM_000237]	4023	GO:0005515|GO:0004806|GO:0007603|GO:0005886|GO:0042627|GO:0070328|GO:0044281|GO:0031225|GO:0005615|GO:0034361|GO:0019432|GO:0006633|GO:0019433|GO:0008201|GO:0009986|GO:0010744|GO:0042493|GO:0005102|GO:0005576|GO:0004620|GO:0010886|GO:0004465|GO:0001523|GO:0031012|GO:0034372|GO:0034371|GO:0010890|GO:0042157|GO:0006641|GO:0034185|GO:0006644|GO:0017129	19824246	chr8	19824187	+	hs|8p21.3	NM_000237	lipoprotein lipase	LPL	chr8:19824187-19824246	NM_000237	Hs.180878
A_23_P59877	11.2844	3.49626	11.2844	up	FALSE	Homo sapiens fatty acid binding protein 5 (psoriasis-associated) (FABP5), mRNA [NM_001444]	2171	GO:0006629|GO:0005515|GO:0005215|GO:0005737|GO:0005504|GO:0015758|GO:0008544|GO:0009611|GO:0006006|GO:0008289|GO:0006656	82196772	chr8	82196174	+	hs|8q21.13	NM_001444	fatty acid binding protein 5 (psoriasis-associated)	FABP5	chr8:82196174-82196772	NM_001444	Hs.408061
A_24_P408457	2.03091	1.02213	2.03091	up	FALSE	Homo sapiens N-acetylgalactosaminidase, alpha- (NAGA), mRNA [NM_000262]	4668	GO:0005737|GO:0016052|GO:0009311|GO:0046477|GO:0019377|GO:0016139|GO:0004557|GO:0008456|GO:0005764|GO:0042803	42455043	chr22	42454984	-	hs|22q13.2	NM_000262	N-acetylgalactosaminidase, alpha-	NAGA	chr22:42455043-42454984	NM_000262	Hs.75372
A_23_P21324	2.04117	1.0294	2.04117	up	FALSE	Homo sapiens twist family bHLH transcription factor 2 (TWIST2), transcript variant 1, mRNA [NM_001271893]	117581	GO:0005515|GO:0005667|GO:0010838|GO:0043066|GO:0003700|GO:0008285|GO:0019904|GO:0032720|GO:0005634|GO:0000122|GO:0048701|GO:0003677|GO:0001649|GO:0043392|GO:0061303|GO:0005737|GO:0045668|GO:0001076|GO:0060325|GO:0045638|GO:0003682|GO:0046983|GO:0045892	239832103	chr2	239832044	+	hs|2q37.3	NM_001271893	twist family bHLH transcription factor 2	TWIST2	chr2:239832044-239832103	NM_001271893	Hs.422585
A_33_P3289222	3.24618	1.69874	3.24618	up	FALSE	Homo sapiens leucine rich repeat containing 41 (LRRC41), mRNA [NM_006369]	10489	GO:0016567	46744468	chr1	46744409	-	hs|1p34.1	NM_006369	leucine rich repeat containing 41	LRRC41	chr1:46744468-46744409	NM_006369	Hs.144941
A_23_P157793	11.5497	3.52978	11.5497	up	FALSE	Homo sapiens carbonic anhydrase IX (CA9), mRNA [NM_001216]	768	GO:0005886|GO:0005730|GO:0031528|GO:0061418|GO:0071456|GO:0004089|GO:0044281|GO:0046903|GO:0015701|GO:0008270|GO:0016021|GO:0002009|GO:0006730	35679204	chr9	35677817	+	hs|9p13.3	NM_001216	carbonic anhydrase IX	CA9	chr9:35677817-35679204	NM_001216	Hs.63287
A_23_P120588	13.8826	3.7952	13.8826	up	FALSE	Homo sapiens cystatin 11 (CST11), transcript variant 1, mRNA [NM_130794]	140880	GO:0005737|GO:0004869|GO:0005634|GO:0042742	23431212	chr20	23431153	-	hs|20p11.21	NM_130794	cystatin 11	CST11	chr20:23431212-23431153	NM_130794	Hs.128100
A_24_P136758	7.33717	2.87522	7.33717	up	FALSE	Homo sapiens sterile alpha motif domain containing 4B (SAMD4B), mRNA [NM_018028]	55095	GO:0006355|GO:0005737|GO:0005634|GO:0006351	39874858	chr19	39874799	+	hs|19q13.2	NM_018028	sterile alpha motif domain containing 4B	SAMD4B	chr19:39874799-39874858	NM_018028	Hs.707137
A_23_P163955	4.53055	2.17969	4.53055	up	FALSE	Homo sapiens phosphatidylethanolamine N-methyltransferase (PEMT), transcript variant 2, mRNA [NM_007169]	10400	GO:0006629|GO:0031966|GO:0008283|GO:0080101|GO:0005789|GO:0004608|GO:0044281|GO:0016021|GO:0006644|GO:0000773|GO:0046474|GO:0006656	17415847	chr17	17412825	-	hs|17p11.2	NM_007169	phosphatidylethanolamine N-methyltransferase	PEMT	chr17:17415847-17412825	NM_007169	Hs.714193
A_33_P3266550	2.55986	1.35606	2.55986	up	FALSE	Homo sapiens ABO blood group (transferase A, alpha 1-3-N-acetylgalactosaminyltransferase; transferase B, alpha 1-3-galactosyltransferase) (ABO), mRNA [NM_020469]	28	GO:0030173|GO:0004381|GO:0032580|GO:0004380|GO:0006486|GO:0005576|GO:0046872	136130807	chr9	136130748	-	hs|9q34.2	NM_020469	ABO blood group (transferase A, alpha 1-3-N-acetylgalactosaminyltransferase; transferase B, alpha 1-3-galactosyltransferase)	ABO	chr9:136130807-136130748	NM_020469	Hs.654423
A_23_P113005	4.451	2.15413	4.451	up	FALSE	Homo sapiens ephrin-A1 (EFNA1), transcript variant 1, mRNA [NM_004428]	1942	GO:0005515|GO:0033628|GO:0003180|GO:0050730|GO:0003183|GO:0007267|GO:0050731|GO:0010719|GO:0014028|GO:0000187|GO:0030182|GO:0034446|GO:0061002|GO:0046658|GO:0003199|GO:0048013|GO:0005102|GO:0045765|GO:0005576|GO:0001525|GO:0000122|GO:0043535|GO:0016477|GO:0046875|GO:0005887|GO:0050770	155106826	chr1	155106767	+	hs|1q22	NM_004428	ephrin-A1	EFNA1	chr1:155106767-155106826	NM_004428	Hs.516664
A_23_P501451	3.24332	1.69747	3.24332	up	FALSE	Homo sapiens SLX1 structure-specific endonuclease subunit homolog A (S. cerevisiae) (SLX1A), transcript variant 1, mRNA [NM_001014999]	548593	GO:0005515|GO:0006281|GO:0000724|GO:0008821|GO:0010792|GO:0017108|GO:0033557|GO:0046872	29469054	chr16	29468995	+	hs|16p11.2	NM_001014999	SLX1 structure-specific endonuclease subunit homolog A (S. cerevisiae)	SLX1A	chr16:29468995-29469054	NM_001014999	Hs.729791
A_24_P673063	9.6088	3.26436	9.6088	up	FALSE	Homo sapiens fatty acid binding protein 5 (psoriasis-associated) (FABP5), mRNA [NM_001444]	2171	GO:0006629|GO:0005515|GO:0005215|GO:0005737|GO:0005504|GO:0015758|GO:0008544|GO:0009611|GO:0006006|GO:0008289|GO:0006656	82196134	chr8	82195741	+	hs|8q21.13	NM_001444	fatty acid binding protein 5 (psoriasis-associated)	FABP5	chr8:82195741-82196134	NM_001444	Hs.408061
A_23_P206280	2.75784	1.46354	2.75784	up	FALSE	Homo sapiens G protein-coupled receptor 56 (GPR56), transcript variant 3, mRNA [NM_201525]	9289	GO:0008285|GO:2001223|GO:0004930|GO:0035025|GO:0005518|GO:0050840|GO:0007267|GO:0021801|GO:0005576|GO:0001525|GO:0007266|GO:0021819|GO:0070528|GO:0045785|GO:0010573|GO:0007186|GO:0005887|GO:0007218|GO:0007420|GO:0016021|GO:0007155	57698835	chr16	57698776	+	hs|16q21	NM_201525	G protein-coupled receptor 56	GPR56	chr16:57698776-57698835	NM_201525	Hs.513633
A_23_P217704	17.4586	4.12587	17.4586	up	FALSE	Homo sapiens glycogenin 2 (GYG2), transcript variant 2, mRNA [NM_003918]	8908	GO:0005975|GO:0005978|GO:0006006|GO:0008466|GO:0044281|GO:0005980|GO:0005829	2800174	chrX	2800115	+	hs|Xp22.33	NM_003918	glycogenin 2	GYG2	chrX:2800115-2800174	NM_003918	Hs.567381
A_19_P00804843	2.20511	1.14085	2.20511	up	FALSE	Homo sapiens similar to solute carrier family 16 (monocarboxylic acid transporters), member 14, mRNA (cDNA clone IMAGE:5726657). [BC040619]			107284921	chr8	107284862	+	hs|8q23.1	BC040619			chr8:107284862-107284921		Hs.127286
A_24_P343233	3.62547	1.85817	3.62547	up	FALSE	Homo sapiens major histocompatibility complex, class II, DR beta 1 (HLA-DRB1), transcript variant 1, mRNA [NM_002124]	3123	GO:0002437|GO:0050852|GO:0005886|GO:0019221|GO:0031295|GO:0042088|GO:0005765|GO:0042130|GO:0019886|GO:0006955|GO:0002381|GO:0042605|GO:2001179|GO:0071556|GO:0032689|GO:0060333|GO:0030658|GO:0012507|GO:0051262|GO:0035774|GO:0042613|GO:0032588|GO:0030666|GO:0016020|GO:0000139|GO:0005887|GO:0031902|GO:0032673|GO:0016045|GO:0030669|GO:0032395|GO:0009897|GO:0002455	32548583	chr6	32548524	-	hs|6p21.32	NM_002124	major histocompatibility complex, class II, DR beta 1	HLA-DRB1	chr6:32548583-32548524	NM_002124	Hs.696211
A_32_P86763	4.58739	2.19767	4.58739	up	FALSE	Homo sapiens transglutaminase 2 (TGM2), transcript variant 1, mRNA [NM_004613]	7052	GO:0005515|GO:0005886|GO:0019904|GO:0043277|GO:0005525|GO:0048661|GO:0046872|GO:0045785|GO:0005739|GO:0001974|GO:0051482|GO:0003810|GO:0050729|GO:0051260|GO:0018153|GO:0060662|GO:0043123|GO:0060445	36757912	chr20	36757853	-	hs|20q11.23	NM_004613	transglutaminase 2	TGM2	chr20:36757912-36757853	NM_004613	Hs.517033
A_33_P3276703	7.6504	2.93554	7.6504	up	FALSE	Homo sapiens VGF nerve growth factor inducible (VGF), mRNA [NM_003378]	7425	GO:0030133|GO:0032868|GO:0009409|GO:0042593|GO:0006091|GO:0031410|GO:0051591|GO:0002021|GO:0005615|GO:0003674|GO:0019953|GO:0001541|GO:0005184|GO:0008083|GO:0030073|GO:0042742	100805858	chr7	100805799	-	hs|7q22.1	NM_003378	VGF nerve growth factor inducible	VGF	chr7:100805858-100805799	NM_003378	Hs.587325
A_24_P15621	3.95923	1.98522	3.95923	up	FALSE	Homo sapiens solute carrier family 6 (neurotransmitter transporter), member 10, pseudogene (SLC6A10P), non-coding RNA [NR_003083]	386757		32890762	chr16	32890621	-	hs|16p11.2	NR_003083	solute carrier family 6 (neurotransmitter transporter), member 10, pseudogene	SLC6A10P	chr16:32890762-32890621	NR_003083	Hs.433146
A_23_P252653	2.69383	1.42966	2.69383	up	FALSE	Homo sapiens serine/threonine kinase 25 (STK25), transcript variant 4, mRNA [NM_006374]	10494	GO:0005515|GO:0007165|GO:0007163|GO:0005794|GO:0004672|GO:0004674|GO:0050772|GO:0051645|GO:0006979|GO:0005524|GO:0046872	242435021	chr2	242434962	-	hs|2q37.3	NM_006374	serine/threonine kinase 25	STK25	chr2:242435021-242434962	NM_006374	Hs.516807
A_33_P3384932	2.05956	1.04233	2.05956	up	FALSE	Homo sapiens nudix (nucleoside diphosphate linked moiety X)-type motif 8 (NUDT8), transcript variant 1, mRNA [NM_001243750]	254552	GO:0005739|GO:0016787|GO:0046872	67395469	chr11	67395410	-	hs|11q13.2	NM_001243750	nudix (nucleoside diphosphate linked moiety X)-type motif 8	NUDT8	chr11:67395469-67395410	NM_001243750	Hs.433329
A_23_P152583	2.35276	1.23436	2.35276	up	FALSE	Homo sapiens endo-beta-N-acetylglucosaminidase (ENGASE), mRNA [NM_001042573]	64772	GO:0033925|GO:0005829	77084462	chr17	77084403	+	hs|17q25.3	NM_001042573	endo-beta-N-acetylglucosaminidase	ENGASE	chr17:77084403-77084462	NM_001042573	Hs.29288
A_23_P154058	2.89272	1.53243	2.89272	up	FALSE	Homo sapiens eukaryotic translation initiation factor 2B, subunit 4 delta, 67kDa (EIF2B4), transcript variant 2, mRNA [NM_001034116]	8890	GO:0005515|GO:0005851|GO:0010467|GO:0051716|GO:0009408|GO:0042552|GO:0043434|GO:0003743|GO:0006412|GO:0006413|GO:0006417|GO:0005829|GO:0009749|GO:0005085|GO:0032057|GO:0001541|GO:0005737|GO:0019509|GO:0014003|GO:0006446|GO:0045947|GO:0031369|GO:0044267|GO:0046523	27589964	chr2	27589768	-	hs|2p23.3	NM_001034116	eukaryotic translation initiation factor 2B, subunit 4 delta, 67kDa	EIF2B4	chr2:27589964-27589768	NM_001034116	Hs.169474
A_23_P65240	5.60572	2.4869	5.60572	up	FALSE	Homo sapiens collagen, type IV, alpha 1 (COL4A1), mRNA [NM_001845]	1282	GO:0005515|GO:0048407|GO:0005587|GO:0005576|GO:0001525|GO:0031012|GO:0071230|GO:0022617|GO:0007411|GO:0007528|GO:0030198|GO:0030574|GO:0005788|GO:0005201	110802406	chr13	110802347	-	hs|13q34	NM_001845	collagen, type IV, alpha 1	COL4A1	chr13:110802406-110802347	NM_001845	Hs.17441
A_33_P3293918	14.5242	3.86039	14.5242	up	FALSE	Homo sapiens SH2 domain containing 3C (SH2D3C), transcript variant 1, mRNA [NM_170600]	10044	GO:0005085|GO:0005737|GO:0016020|GO:0007264|GO:0005070|GO:0007254	130500685	chr9	130500626	-	hs|9q34.11	NM_170600	SH2 domain containing 3C	SH2D3C	chr9:130500685-130500626	NM_170600	Hs.306412
A_23_P14928	2.02799	1.02005	2.02799	up	FALSE	Homo sapiens coenzyme Q9 (COQ9), mRNA [NM_020312]	57017	GO:0005739|GO:0006744	57494807	chr16	57494748	+	hs|16q21	NM_020312	coenzyme Q9	COQ9	chr16:57494748-57494807	NM_020312	Hs.513632
A_23_P124837	3.69897	1.88712	3.69897	up	FALSE	Homo sapiens low density lipoprotein receptor-related protein 1 (LRP1), mRNA [NM_002332]	4035	GO:0005515|GO:0007603|GO:0005886|GO:0097242|GO:0030178|GO:0005634|GO:0070325|GO:0005765|GO:0032403|GO:0010875|GO:0014912|GO:0042953|GO:0032956|GO:0004872|GO:0042954|GO:0008203|GO:2000587|GO:0032429|GO:0032374|GO:0005509|GO:0032370|GO:0035909|GO:0043277|GO:0001523|GO:0006898|GO:0030666|GO:0005905|GO:0005887|GO:0034185	57606005	chr12	57605946	+	hs|12q13.3	NM_002332	low density lipoprotein receptor-related protein 1	LRP1	chr12:57605946-57606005	NM_002332	Hs.162757
A_19_P00329765	3.03768	1.60297	3.03768	up	FALSE	Q7WVU3_ACTPL (Q7WVU3) Collagen adhesin (Fragment), partial (5%) [THC2631248]			17402942	chr11	17402883	+	hs|11p15.1				chr11:17402883-17402942
A_23_P500892	6.21043	2.63469	6.21043	up	FALSE	Homo sapiens tubby bipartite transcription factor (TUB), transcript variant 1, mRNA [NM_003320]	7275	GO:0006909|GO:0060041|GO:0005886|GO:0007605|GO:0005576|GO:0005634|GO:0008020|GO:0005829|GO:0043231|GO:0005737|GO:0050766|GO:0044259|GO:0009725|GO:0007602	8127199	chr11	8127140	+	hs|11p15.4	NM_003320	tubby bipartite transcription factor	TUB	chr11:8127140-8127199	NM_003320	Hs.568986
A_23_P4007	3.2543	1.70235	3.2543	up	FALSE	Homo sapiens fragile X mental retardation, autosomal homolog 2 (FXR2), mRNA [NM_004860]	9513	GO:0005515|GO:0005737|GO:0003723|GO:0022625|GO:0042802	7496046	chr17	7495893	-	hs|17p13.1	NM_004860	fragile X mental retardation, autosomal homolog 2	FXR2	chr17:7496046-7495893	NM_004860	Hs.52788
A_33_P3394933	3.85675	1.94739	3.85675	up	FALSE	Homo sapiens prolyl 4-hydroxylase, alpha polypeptide II (P4HA2), transcript variant 2, mRNA [NM_001017973]	8974	GO:0031418|GO:0005506|GO:0018401|GO:0009055|GO:0005788|GO:0004656|GO:0016702	131549669	chr5	131549610	-	hs|5q31.1	NM_001017973	prolyl 4-hydroxylase, alpha polypeptide II	P4HA2	chr5:131549669-131549610	NM_001017973	Hs.519568
A_23_P34233	3.88181	1.95673	3.88181	up	FALSE	Homo sapiens quinolinate phosphoribosyltransferase (QPRT), mRNA [NM_014298]	23475	GO:0006766|GO:0004514|GO:0019674|GO:0006767|GO:0044281|GO:0009435|GO:0051259|GO:0042803|GO:0034213|GO:0005829	29708729	chr16	29708670	+	hs|16p11.2	NM_014298	quinolinate phosphoribosyltransferase	QPRT	chr16:29708670-29708729	NM_014298	Hs.513484
A_23_P155123	2.12448	1.08711	2.12448	up	FALSE	Homo sapiens cytochrome P450, family 2, subfamily D, polypeptide 6 (CYP2D6), transcript variant 1, mRNA [NM_000106]	1565	GO:0033076|GO:0006805|GO:0070330|GO:0017144|GO:0005506|GO:0005783|GO:0070989|GO:0009804|GO:0016098|GO:0044281|GO:0005739|GO:0051100|GO:0004497|GO:0042737|GO:0009820|GO:0009822|GO:0008144|GO:0005789|GO:0016491|GO:0090350|GO:0008202|GO:0055114|GO:0046483|GO:0020037	42523471	chr22	42522958	-	hs|22q13.2	NM_000106	cytochrome P450, family 2, subfamily D, polypeptide 6	CYP2D6	chr22:42523471-42522958	NM_000106	Hs.648256
A_23_P108932	6.31006	2.65765	6.31006	up	FALSE	Homo sapiens ribosomal protein L23a pseudogene 32 (RPL23AP32), non-coding RNA [NR_002229]	56969		54756427	chr2	54756368	+	hs|2p16.2	NR_002229	ribosomal protein L23a pseudogene 32	RPL23AP32	chr2:54756368-54756427	NR_002229	Hs.657366
A_23_P171054	4.47873	2.16309	4.47873	up	FALSE	Homo sapiens ELK1, member of ETS oncogene family (ELK1), transcript variant 2, mRNA [NM_005229]	2002	GO:0005515|GO:0048011|GO:0038124|GO:0003700|GO:0034142|GO:0038123|GO:0034134|GO:0005634|GO:0002224|GO:0051403|GO:0006351|GO:0043565|GO:0002756|GO:0045944|GO:0045087|GO:0002755|GO:0035666|GO:0034166|GO:0045893|GO:0034146|GO:0034138|GO:0034162	47495884	chrX	47495825	-	hs|Xp11.23	NM_005229	ELK1, member of ETS oncogene family	ELK1	chrX:47495884-47495825	NM_005229	Hs.181128
A_24_P268676	3.30876	1.72629	3.30876	up	FALSE	Homo sapiens basic helix-loop-helix family, member e40 (BHLHE40), mRNA [NM_003670]	8553	GO:0001191|GO:0005515|GO:0001102|GO:0006355|GO:0003700|GO:0005794|GO:0046982|GO:0006366|GO:0000981|GO:0003705|GO:0019904|GO:0043426|GO:0005730|GO:0043425|GO:0070888|GO:0005634|GO:0000122|GO:0043433|GO:0042803|GO:0032922|GO:0001078|GO:0043153	5026319	chr3	5026260	+	hs|3p26.1	NM_003670	basic helix-loop-helix family, member e40	BHLHE40	chr3:5026260-5026319	NM_003670	Hs.744856
A_24_P126417	2.05856	1.04163	2.05856	up	FALSE	Homo sapiens ubiquitin specific peptidase 34 (USP34), mRNA [NM_014709]	9736	GO:0071108|GO:0005515|GO:0004197|GO:0006511|GO:0004843|GO:0090263|GO:0004221|GO:0016055	61415492	chr2	61415433	-	hs|2p15	NM_014709	ubiquitin specific peptidase 34	USP34	chr2:61415492-61415433	NM_014709	Hs.644708
A_23_P101871	2.12721	1.08896	2.12721	up	FALSE	Homo sapiens F-box protein 17 (FBXO17), transcript variant 2, mRNA [NM_024907]	115290	GO:0005515|GO:0030163|GO:0001948|GO:0019005	39432700	chr19	39432641	-	hs|19q13.2	NM_024907	F-box protein 17	FBXO17	chr19:39432700-39432641	NM_024907	Hs.531770
A_23_P120883	2.29089	1.19591	2.29089	up	FALSE	Homo sapiens heme oxygenase (decycling) 1 (HMOX1), mRNA [NM_002133]	3162	GO:0031670|GO:0008219|GO:0042542|GO:0043627|GO:0005615|GO:0007243|GO:0042803|GO:0006879|GO:0043524|GO:0051260|GO:0042167|GO:0043123|GO:0006979|GO:0032764|GO:0043305|GO:0014806|GO:0006788|GO:0043392|GO:0006778|GO:0005789|GO:0019899|GO:0020037|GO:0045080|GO:0007264|GO:0005783|GO:0004392|GO:0034101|GO:0004630|GO:0005634|GO:0044281|GO:0055072|GO:0043433|GO:0046872|GO:0005829|GO:0051090|GO:0034383|GO:…	35790181	chr22	35790122	+	hs|22q12.3	NM_002133	heme oxygenase (decycling) 1	HMOX1	chr22:35790122-35790181	NM_002133	Hs.517581
A_23_P29204	6.31216	2.65813	6.31216	up	FALSE	Homo sapiens mitochondrial fission process 1 (MTFP1), transcript variant 1, mRNA [NM_016498]	51537	GO:0000266|GO:0005743|GO:0006915|GO:0016021	30824687	chr22	30824628	+	hs|22q12.2	NM_016498	mitochondrial fission process 1	MTFP1	chr22:30824628-30824687	NM_016498	Hs.713636
A_33_P3233645	2.82487	1.49819	2.82487	up	FALSE	Homo sapiens metallothionein 1G (MT1G), mRNA [NM_005950]	4495	GO:0071294|GO:0005515|GO:0071280|GO:0048471|GO:0035924|GO:0005737|GO:0042117|GO:0030224|GO:0008270|GO:0005634|GO:0071276|GO:0045926	56700752	chr16	56700693	-	hs|16q13	NM_005950	metallothionein 1G	MT1G	chr16:56700752-56700693	NM_005950	Hs.433391
A_23_P369666	2.21397	1.14664	2.21397	up	FALSE	zinc finger, MYND-type containing 8 [Source:HGNC Symbol;Acc:9397] [ENST00000468376]	23613	GO:0005515|GO:0001106|GO:0070491|GO:0008270|GO:0005634|GO:0000122	45866354	chr20	45866295	-	hs|20q13.12	AL137703	zinc finger, MYND-type containing 8	ZMYND8	chr20:45866354-45866295		Hs.446240
A_33_P3511265	3.58796	1.84316	3.58796	up	FALSE	Homo sapiens periostin, osteoblast specific factor (POSTN), transcript variant 1, mRNA [NM_006475]	10631	GO:0031012|GO:0001501|GO:0005794|GO:0030198|GO:0009888|GO:0005578|GO:0007155|GO:0008201|GO:0008593	38137425	chr13	38137366	-	hs|13q13.3	NM_006475	periostin, osteoblast specific factor	POSTN	chr13:38137425-38137366	NM_006475	Hs.136348
A_19_P00320478	9.83003	3.2972	9.83003	up	FALSE				79314254	chr6	79314195	-	hs|6q14.1	TCONS_00011521			chr6:79314254-79314195
A_23_P116414	3.59951	1.8478	3.59951	up	FALSE	Homo sapiens phospholipase A2, group XVI (PLA2G16), transcript variant 1, mRNA [NM_007069]	11145	GO:0005515|GO:0052739|GO:0048471|GO:0005783|GO:0036149|GO:0052740|GO:0044281|GO:0005575|GO:0045786|GO:0005829|GO:0016042|GO:0036150|GO:0004623|GO:0008970|GO:0016021|GO:0006644|GO:0036151|GO:0046474|GO:0036152	63342381	chr11	63342322	-	hs|11q12.3	NM_007069	phospholipase A2, group XVI	PLA2G16	chr11:63342381-63342322	NM_007069	Hs.502775
A_33_P3318027	3.6311	1.86041	3.6311	up	FALSE	Homo sapiens casein kinase 2, beta polypeptide (CSNK2B), transcript variant 1, mRNA [NM_001320]	1460	GO:0005515|GO:0045859|GO:0008285|GO:0005886|GO:0033211|GO:0005634|GO:0043623|GO:0046872|GO:0005829|GO:0042802|GO:0019887|GO:0005737|GO:0007411|GO:0016055|GO:0005956|GO:0031519|GO:0019904|GO:0005102|GO:0010862|GO:0032927|GO:0007165|GO:0061154|GO:0004674|GO:0051101|GO:0000278|GO:0043537|GO:0008134	31637279	chr6	31637220	+	hs|6p21.33	NM_001320	casein kinase 2, beta polypeptide	CSNK2B	chr6:31637220-31637279	NM_001320	Hs.73527
A_32_P345659	3.90513	1.96537	3.90513	up	FALSE	Homo sapiens xin actin-binding repeat containing 1 (XIRP1), transcript variant 1, mRNA [NM_194293]	165904	GO:0005916|GO:0008285|GO:0042391|GO:0045214|GO:0055013|GO:0003779	39225622	chr3	39225563	-	hs|3p22.2	NM_194293	xin actin-binding repeat containing 1	XIRP1	chr3:39225622-39225563	NM_194293	Hs.447868
A_23_P218317	2.04536	1.03236	2.04536	up	FALSE	Homo sapiens nuclear prelamin A recognition factor (NARF), transcript variant 3, mRNA [NM_001038618]	26502	GO:0005652|GO:0031981|GO:0005638|GO:0005521	80443479	chr17	80443420	+	hs|17q25.3	NM_001038618	nuclear prelamin A recognition factor	NARF	chr17:80443420-80443479	NM_001038618	Hs.256526
A_33_P3288180	2.58516	1.37025	2.58516	up	FALSE	Homo sapiens cyclin-dependent kinase 11B (CDK11B), transcript variant 5, mRNA [NM_033489]	984	GO:0005515|GO:0006355|GO:0008283|GO:0006915|GO:0005634|GO:0050684|GO:0001558|GO:0005524|GO:0005737|GO:0007067|GO:0004672|GO:0004674|GO:0006468|GO:0004693						NM_033489	cyclin-dependent kinase 11B	CDK11B		NM_033489	Hs.709182
A_23_P78685	2.68433	1.42456	2.68433	up	FALSE	Homo sapiens phenylalanyl-tRNA synthetase, alpha subunit (FARSA), mRNA [NM_004461]	2193	GO:0005515|GO:0010467|GO:0005737|GO:0000049|GO:0006432|GO:0004826|GO:0005524|GO:0006418|GO:0005829	13034973	chr19	13033650	-	hs|19p13.2	NM_004461	phenylalanyl-tRNA synthetase, alpha subunit	FARSA	chr19:13034973-13033650	NM_004461	Hs.23111
A_24_P21044	2.24271	1.16524	2.24271	up	FALSE	Homo sapiens proteasome (prosome, macropain) assembly chaperone 3 (PSMG3), transcript variant 1, mRNA [NM_032302]	84262		1607480	chr7	1607421	-	hs|7p22.3	NM_032302	proteasome (prosome, macropain) assembly chaperone 3	PSMG3	chr7:1607480-1607421	NM_032302	Hs.446311
A_24_P227069	3.68217	1.88055	3.68217	up	FALSE	Homo sapiens glycerol-3-phosphate acyltransferase, mitochondrial (GPAM), transcript variant 2, mRNA [NM_020918]	57678	GO:0006637|GO:0070970|GO:0005886|GO:0070236|GO:0005743|GO:0055089|GO:0004366|GO:0005741|GO:0044281|GO:0009749|GO:0042104|GO:0051607|GO:0006631|GO:0016024|GO:0019432|GO:0055091|GO:0050707|GO:0016021|GO:0040018|GO:0006644|GO:0006654|GO:0044255|GO:0046474	113909886	chr10	113909827	-	hs|10q25.2	NM_020918	glycerol-3-phosphate acyltransferase, mitochondrial	GPAM	chr10:113909886-113909827	NM_020918	Hs.42586
A_23_P86599	7.31482	2.87082	7.31482	up	FALSE	Homo sapiens deleted in malignant brain tumors 1 (DMBT1), transcript variant 2, mRNA [NM_007329]	1755	GO:0005515|GO:0001833|GO:0005578|GO:0005576|GO:0015031|GO:0035375|GO:0051607|GO:0030858|GO:0002221|GO:0005737|GO:0042589|GO:0045087|GO:0019048|GO:0030855|GO:0030670|GO:0043152|GO:0048306|GO:0005044|GO:0008329|GO:0019898	124403211	chr10	124403152	+	hs|10q26.13	NM_007329	deleted in malignant brain tumors 1	DMBT1	chr10:124403152-124403211	NM_007329	Hs.279611
A_23_P45488	3.66344	1.8732	3.66344	up	FALSE	Homo sapiens family with sequence similarity 3, member A (FAM3A), transcript variant 1, mRNA [NM_021806]	60343	GO:0008150|GO:0003674|GO:0005576|GO:0005575	153735560	chrX	153735205	-	hs|Xq28	NM_021806	family with sequence similarity 3, member A	FAM3A	chrX:153735560-153735205	NM_021806	Hs.289108
A_24_P246351	2.6795	1.42197	2.6795	up	FALSE	Homo sapiens family with sequence similarity 71, member E1 (FAM71E1), mRNA [NM_138411]	112703		50970163	chr19	50970104	-	hs|19q13.33	NM_138411	family with sequence similarity 71, member E1	FAM71E1	chr19:50970163-50970104	NM_138411	Hs.448941
A_33_P3311979	2.13088	1.09145	2.13088	up	FALSE	Homo sapiens zinc finger protein, FOG family member 1 (ZFPM1), mRNA [NM_153813]	161882	GO:0005515|GO:0032091|GO:0071733|GO:0045599|GO:0003181|GO:0045403|GO:0046872|GO:0060318|GO:0005737|GO:0060319|GO:0060377|GO:0045078|GO:0017053|GO:0001085|GO:0032642|GO:0030851|GO:0035162|GO:0055008|GO:0030220|GO:0005667|GO:0001102|GO:0060413|GO:0060412|GO:0003195|GO:0003192|GO:0003677|GO:0003151|GO:0010724|GO:0001078|GO:0035855|GO:0007596|GO:0030219|GO:0030218|GO:0005654|GO:0002295|GO:0008134	88601363	chr16	88601304	+	hs|16q24.2	NM_153813	zinc finger protein, FOG family member 1	ZFPM1	chr16:88601304-88601363	NM_153813	Hs.632218
A_23_P252388	5.47205	2.45208	5.47205	up	FALSE	Homo sapiens sperm flagellar 2 (SPEF2), transcript variant 1, mRNA [NM_024867]	79925	GO:0005794|GO:0035082|GO:0002177|GO:0097225|GO:0010259|GO:0007283|GO:0048702|GO:0005524|GO:0019205|GO:0048854|GO:0009566|GO:0006139|GO:0060541|GO:0060271|GO:0046983|GO:0002520	35800248	chr5	35800189	+	hs|5p13.2	NM_024867	sperm flagellar 2	SPEF2	chr5:35800189-35800248	NM_024867	Hs.298863
A_24_P940006	4.00303	2.00109	4.00303	up	FALSE	Homo sapiens ephrin-B3 (EFNB3), mRNA [NM_001406]	1949	GO:0005005|GO:0048013|GO:0046875|GO:0005887|GO:0019048|GO:0016198|GO:0007628|GO:0007267|GO:0007399	7614182	chr17	7614123	+	hs|17p13.1	NM_001406	ephrin-B3	EFNB3	chr17:7614123-7614182	NM_001406	Hs.26988
A_23_P90273	3.64693	1.86668	3.64693	up	FALSE	Homo sapiens carbohydrate (N-acetylgalactosamine 4-0) sulfotransferase 8 (CHST8), transcript variant 3, mRNA [NM_022467]	64377	GO:0016051|GO:0006790|GO:0000139|GO:0042446|GO:0001537|GO:0016021|GO:0007417|GO:0030166	34264351	chr19	34264292	+	hs|19q13.11	NM_022467	carbohydrate (N-acetylgalactosamine 4-0) sulfotransferase 8	CHST8	chr19:34264292-34264351	NM_022467	Hs.165724
A_33_P3223056	3.09807	1.63137	3.09807	up	FALSE	Homo sapiens ADAM metallopeptidase with thrombospondin type 1 motif, 10 (ADAMTS10), transcript variant 1, mRNA [NM_030957]	81794	GO:0031012|GO:0005515|GO:0008150|GO:0003674|GO:0006508|GO:0001527|GO:0008270|GO:0004222	8645185	chr19	8645126	-	hs|19p13.2	NM_030957	ADAM metallopeptidase with thrombospondin type 1 motif, 10	ADAMTS10	chr19:8645185-8645126	NM_030957	Hs.657508
A_23_P98900	4.5315	2.17999	4.5315	up	FALSE	Homo sapiens coiled-coil domain containing 92 (CCDC92), mRNA [NM_025140]	80212	GO:0005515|GO:0005814	124421269	chr12	124421210	-	hs|12q24.31	NM_025140	coiled-coil domain containing 92	CCDC92	chr12:124421269-124421210	NM_025140	Hs.713131
A_19_P00323437	18.7044	4.2253	18.7044	up	FALSE				55533107	chr7	55533048	-	hs|7p11.2				chr7:055533107-055533048
A_23_P204736	31.6678	4.98494	31.6678	up	FALSE	Homo sapiens glycerol-3-phosphate dehydrogenase 1 (soluble) (GPD1), transcript variant 1, mRNA [NM_005276]	2819	GO:0009331|GO:0004368|GO:0006094|GO:0004367|GO:0044281|GO:0042803|GO:0046168|GO:0005829|GO:0005739|GO:0005737|GO:0051287|GO:0071356|GO:0006116|GO:0019432|GO:0071320|GO:0006644|GO:0006654|GO:0044255|GO:0046474	50504684	chr12	50504625	+	hs|12q13.12	NM_005276	glycerol-3-phosphate dehydrogenase 1 (soluble)	GPD1	chr12:50504625-50504684	NM_005276	Hs.524418
A_33_P3310929	2.44436	1.28945	2.44436	up	FALSE	Homo sapiens ADAM metallopeptidase domain 12 (ADAM12), transcript variant 1, mRNA [NM_003474]	8038	GO:0005515|GO:0017124|GO:0005886|GO:0005730|GO:0005576|GO:0005634|GO:0007520|GO:0005739|GO:0007173|GO:0006508|GO:0008270|GO:0016021|GO:0004222|GO:0007155|GO:0008237	127703502	chr10	127703443	-	hs|10q26.2	NM_003474	ADAM metallopeptidase domain 12	ADAM12	chr10:127703502-127703443	NM_003474	Hs.594351
A_32_P167239	2.16514	1.11446	2.16514	up	FALSE	Homo sapiens actin filament associated protein 1-like 1 (AFAP1L1), transcript variant 1, mRNA [NM_152406]	134265	GO:0005737|GO:0030054|GO:0005543|GO:0071437|GO:0002102	148720384	chr5	148720325	+	hs|5q32	NM_152406	actin filament associated protein 1-like 1	AFAP1L1	chr5:148720325-148720384	NM_152406	Hs.483793
A_33_P3324765	2.66651	1.41495	2.66651	up	FALSE	Homo sapiens casein kinase 1, delta (CSNK1D), transcript variant 1, mRNA [NM_001893]	1453	GO:0005515|GO:0048471|GO:0005886|GO:0090263|GO:0032436|GO:0050321|GO:0005634|GO:0005829|GO:0000086|GO:0005876|GO:0016055|GO:0005813|GO:0005794|GO:0005819|GO:0005524|GO:0051225|GO:0032922|GO:0007165|GO:0004672|GO:0006281|GO:0004674|GO:0001934|GO:0042752|GO:0006468|GO:0000278	80206811	chr17	80206752	-	hs|17q25.3	NM_001893	casein kinase 1, delta	CSNK1D	chr17:80206811-80206752	NM_001893	Hs.631725
A_23_P406350	2.02203	1.01581	2.02203	up	FALSE	Homo sapiens major facilitator superfamily domain containing 3 (MFSD3), mRNA [NM_138431]	113655	GO:0016021|GO:0055085	145736211	chr8	145736081	+	hs|8q24.3	NM_138431	major facilitator superfamily domain containing 3	MFSD3	chr8:145736081-145736211	NM_138431	Hs.7678
A_33_P3336992	3.18687	1.67214	3.18687	up	FALSE	Homo sapiens mitochondrial ribosomal protein S18B (MRPS18B), mRNA [NM_014046]	28973	GO:0003735|GO:0006412|GO:0005763	30587377	chr6	30587318	+	hs|6p21.33	NM_014046	mitochondrial ribosomal protein S18B	MRPS18B	chr6:30587318-30587377	NM_014046	Hs.655329
A_33_P3237517	3.27633	1.71208	3.27633	up	FALSE	zinc finger protein 292 [Source:HGNC Symbol;Acc:18410] [ENST00000369578]	23036	GO:0001077|GO:0005634|GO:0003677|GO:0046872	87933641	chr6	87933582	+	hs|6q14.3	AK123473	zinc finger protein 292	ZNF292	chr6:87933582-87933641		Hs.485892
A_24_P407717	2.31643	1.2119	2.31643	up	FALSE	Homo sapiens growth factor receptor-bound protein 2 (GRB2), transcript variant 1, mRNA [NM_002086]	2885	GO:0005515|GO:0008286|GO:0005154|GO:0017124|GO:0005886|GO:0060670|GO:0031295|GO:0007267|GO:0043560|GO:0007265|GO:0005634|GO:0050900|GO:0051291|GO:0042802|GO:0005829|GO:0031623|GO:0005737|GO:0048646|GO:0030838|GO:0007173|GO:0008180|GO:0007411|GO:0043408|GO:0012506|GO:0070436|GO:0048011|GO:0005794|GO:0019901|GO:0005168|GO:0048015|GO:0019903|GO:0007568|GO:0042059|GO:0030168|GO:0071479|GO:0042770|GO:…	73314921	chr17	73314862	-	hs|17q25.1	NM_002086	growth factor receptor-bound protein 2	GRB2	chr17:73314921-73314862	NM_002086	Hs.444356
A_23_P252062	3.30001	1.72247	3.30001	up	FALSE	Homo sapiens peroxisome proliferator-activated receptor gamma (PPARG), transcript variant 3, mRNA [NM_138711]	5468	GO:0005515|GO:0010467|GO:0030308|GO:0043627|GO:0006367|GO:0003700|GO:0050544|GO:0044212|GO:0033189|GO:0009409|GO:0003707|GO:0007507|GO:0042953|GO:0004879|GO:0019395|GO:0032869|GO:0010745|GO:0046321|GO:0000122|GO:0001890|GO:0002674|GO:0045165|GO:0050872|GO:0050873|GO:0045087|GO:0045600|GO:0008270|GO:0005654|GO:0045893|GO:0001012|GO:0015909|GO:0019899|GO:0045892|GO:0006629|GO:0031100|GO:0033993|GO:…	12458558	chr3	12458499	+	hs|3p25.2	NM_138711	peroxisome proliferator-activated receptor gamma	PPARG	chr3:12458499-12458558	NM_138711	Hs.162646
A_24_P236091	5.30852	2.40831	5.30852	up	FALSE	Homo sapiens enolase 2 (gamma, neuronal) (ENO2), mRNA [NM_001975]	2026	GO:0001917|GO:0000287|GO:0005886|GO:0005975|GO:0006094|GO:0043204|GO:0006006|GO:0044281|GO:0000015|GO:0006096|GO:0004634|GO:0005829	7032541	chr12	7032482	+	hs|12p13.31	NM_001975	enolase 2 (gamma, neuronal)	ENO2	chr12:7032482-7032541	NM_001975	Hs.511915
A_23_P40718	3.37394	1.75443	3.37394	up	FALSE	Homo sapiens parvin, beta (PARVB), transcript variant 1, mRNA [NM_001003828]	29780	GO:0005515|GO:0030018|GO:0005886|GO:0031532|GO:0034329|GO:0030032|GO:0003779|GO:0030027|GO:0005829|GO:0030031|GO:0071963|GO:0005856|GO:0007155|GO:0005925	44559760	chr22	44553927	+	hs|22q13.31	NM_001003828	parvin, beta	PARVB	chr22:44553927-44559760	NM_001003828	Hs.475074
A_33_P3242733	9.49447	3.24709	9.49447	up	FALSE	Homo sapiens protein kinase domain containing, cytoplasmic (PKDCC), mRNA [NM_138370]	91461	GO:0005794|GO:0030501|GO:0048286|GO:0042997|GO:0030282|GO:0048566|GO:0015031|GO:0005524|GO:0030154|GO:0001501|GO:0004672|GO:0035264|GO:0060021|GO:0032332	42284866	chr2	42284807	+	hs|2p21	NM_138370	protein kinase domain containing, cytoplasmic	PKDCC	chr2:42284807-42284866	NM_138370	Hs.408542
A_33_P3622472	2.19781	1.13607	2.19781	up	FALSE	Homo sapiens N(alpha)-acetyltransferase 10, NatA catalytic subunit (NAA10), transcript variant 2, mRNA [NM_001256119]	8260	GO:0005622|GO:0005515|GO:0005737|GO:0008080|GO:0004596|GO:0043022|GO:0016407|GO:0006323|GO:0005634|GO:0006475|GO:0006474	153197847	chrX	153197788	-	hs|Xq28	NM_001256119	N(alpha)-acetyltransferase 10, NatA catalytic subunit	NAA10	chrX:153197847-153197788	NM_001256119	Hs.433291
A_23_P158024	5.3188	2.4111	5.3188	up	FALSE	Homo sapiens dynactin 3 (p22) (DCTN3), transcript variant 1, mRNA [NM_007234]	11258	GO:0005515|GO:0048471|GO:0005813|GO:0005819|GO:0030496|GO:0032154|GO:0005829|GO:0000910|GO:0019886|GO:0007067|GO:0005198|GO:0000086|GO:0000777|GO:0000278|GO:0005869|GO:0007017	34617948	chr9	34617889	-	hs|9p13.3	NM_007234	dynactin 3 (p22)	DCTN3	chr9:34617948-34617889	NM_007234	Hs.511768
A_19_P00324897	4.12714	2.04514	4.12714	up	FALSE				82800404	chr11	82800345	+	hs|11q14.1				chr11:082800345-082800404
A_24_P224727	5.90132	2.56104	5.90132	up	FALSE	Homo sapiens CCAAT/enhancer binding protein (C/EBP), alpha (CEBPA), transcript variant 1, mRNA [NM_004364]	1050	GO:0005515|GO:0003700|GO:0008285|GO:0044212|GO:0006366|GO:0030324|GO:0003705|GO:0019221|GO:0031100|GO:0005634|GO:0006091|GO:0032403|GO:0042803|GO:0016363|GO:0045944|GO:0045945|GO:0035189|GO:0030099|GO:0030225|GO:0048469|GO:0008203|GO:0071285|GO:0048839|GO:0046982|GO:0001892|GO:0051384|GO:0006953|GO:0000122|GO:0033274|GO:0003677|GO:0006351|GO:0045669|GO:0043565|GO:0001889|GO:0071407|GO:0050872|GO:…	33791412	chr19	33791353	-	hs|19q13.11	NM_004364	CCAAT/enhancer binding protein (C/EBP), alpha	CEBPA	chr19:33791412-33791353	NM_004364	Hs.76171
A_23_P421306	3.62451	1.85779	3.62451	up	FALSE	Homo sapiens synaptotagmin XII (SYT12), transcript variant 1, mRNA [NM_177963]	91683	GO:0030054|GO:0030672|GO:0016021	66818278	chr11	66818219	+	hs|11q13.2	NM_177963	synaptotagmin XII	SYT12	chr11:66818219-66818278	NM_177963	Hs.287636
A_23_P46928	2.01064	1.00765	2.01064	up	FALSE	Homo sapiens phosphofructokinase, platelet (PFKP), transcript variant 1, mRNA [NM_002627]	5214	GO:0005975|GO:0006006|GO:0044281|GO:0006002|GO:0005524|GO:0046872|GO:0006096|GO:0005945|GO:0005829|GO:0003872	3178840	chr10	3178781	+	hs|10p15.2	NM_002627	phosphofructokinase, platelet	PFKP	chr10:3178781-3178840	NM_002627	Hs.26010
A_23_P48713	2.09447	1.06659	2.09447	up	FALSE	Homo sapiens prostaglandin reductase 2 (PTGR2), transcript variant 1, mRNA [NM_152444]	145482	GO:0036132|GO:0005737|GO:0006693|GO:0047522|GO:0008270	74350854	chr14	74349133	+	hs|14q24.3	NM_152444	prostaglandin reductase 2	PTGR2	chr14:74349133-74350854	NM_152444	Hs.632344
A_23_P103932	24.8965	4.63787	24.8965	up	FALSE	Homo sapiens feline Gardner-Rasheed sarcoma viral oncogene homolog (FGR), transcript variant 2, mRNA [NM_001042747]	2268	GO:0045859|GO:0005515|GO:0005886|GO:0050830|GO:0008360|GO:0005743|GO:0050715|GO:0015629|GO:0005829|GO:0050764|GO:0005758|GO:0046777|GO:0043552|GO:0005856|GO:0034987|GO:0030335|GO:0034988|GO:0019901|GO:0014068|GO:0018108|GO:0032587|GO:0009615|GO:0005524|GO:0043306|GO:0002768|GO:0007229|GO:0007596|GO:0045087|GO:0045088|GO:0006468|GO:0001784|GO:0004713|GO:0004715|GO:0038096	27938897	chr1	27938838	-	hs|1p36.11	NM_001042747	feline Gardner-Rasheed sarcoma viral oncogene homolog	FGR	chr1:27938897-27938838	NM_001042747	Hs.1422
A_33_P3295283	2.48906	1.3156	2.48906	up	FALSE	Homo sapiens lysophosphatidylcholine acyltransferase 3 (LPCAT3), mRNA [NM_005768]	10162	GO:0036150|GO:0047184|GO:0005789|GO:0044281|GO:0016021|GO:0006644|GO:0036151|GO:0097006|GO:0046474|GO:0036152	7085411	chr12	7085352	-	hs|12p13.31	NM_005768	lysophosphatidylcholine acyltransferase 3	LPCAT3	chr12:7085411-7085352	NM_005768	Hs.655248
A_23_P316960	3.33254	1.73662	3.33254	up	FALSE	Homo sapiens glutamate receptor, ionotropic, N-methyl D-aspartate-associated protein 1 (glutamate binding) (GRINA), transcript variant 1, mRNA [NM_000837]	2907	GO:0016021	145067014	chr8	145066955	+	hs|8q24.3	NM_000837	glutamate receptor, ionotropic, N-methyl D-aspartate-associated protein 1 (glutamate binding)	GRINA	chr8:145066955-145067014	NM_000837	Hs.594634
A_24_P281009	21.8524	4.44972	21.8524	up	FALSE	Homo sapiens aquaporin 7 pseudogene 1 (AQP7P1), non-coding RNA [NR_002817]	375719		67272822	chr9	67272763	-	hs|9q13	NR_002817	aquaporin 7 pseudogene 1	AQP7P1	chr9:67272822-67272763	NR_002817	Hs.658215
A_33_P3295650	3.57062	1.83617	3.57062	up	FALSE	Homo sapiens amyloid beta (A4) precursor protein-binding, family A, member 1 (APBA1), mRNA [NM_001163]	320	GO:0010468|GO:0005515|GO:0005886|GO:0014051|GO:0005546|GO:0007268|GO:0005634|GO:0030165|GO:0032403|GO:0014047|GO:0001701|GO:0006886|GO:0007399|GO:0008021|GO:0043234|GO:0001540|GO:0006461|GO:0035264|GO:0008088|GO:0007626|GO:0007155	72045529	chr9	72045470	-	hs|9q21.11	NM_001163	amyloid beta (A4) precursor protein-binding, family A, member 1	APBA1	chr9:72045529-72045470	NM_001163	Hs.171939
A_33_P3372466	3.99267	1.99735	3.99267	up	FALSE	Homo sapiens trans-2,3-enoyl-CoA reductase (TECR), transcript variant 1, mRNA [NM_138501]	9524	GO:0030497|GO:0019432|GO:0005789|GO:0030176|GO:0044281|GO:0035338|GO:0042761|GO:0016627|GO:0044255	14675663	chr19	14675604	+	hs|19p13.12	NM_138501	trans-2,3-enoyl-CoA reductase	TECR	chr19:14675604-14675663	NM_138501	Hs.515642
A_24_P206776	10.4602	3.38684	10.4602	up	FALSE	Homo sapiens crystallin, alpha B (CRYAB), mRNA [NM_001885]	1410	GO:0005515|GO:0008017|GO:0042542|GO:0005212|GO:0030018|GO:0030308|GO:0005886|GO:0005634|GO:0071480|GO:0032432|GO:0031109|GO:0051403|GO:0046872|GO:0042803|GO:0042802|GO:0005829|GO:0005739|GO:0005737|GO:0006936|GO:0006457|GO:0002088|GO:0015630|GO:0006006|GO:0051260|GO:0043154|GO:0032355|GO:0010941|GO:0001666|GO:0043066|GO:0032387|GO:0005794|GO:0009986|GO:0007568|GO:0060561|GO:0007517|GO:0007021|GO:…	111779635	chr11	111779576	-	hs|11q23.1	NM_001885	crystallin, alpha B	CRYAB	chr11:111779635-111779576	NM_001885	Hs.53454
A_33_P3298810	21.5029	4.42646	21.5029	up	FALSE	Homo sapiens free fatty acid receptor 3 (FFAR3), mRNA [NM_005304]	2865	GO:0007186|GO:0005886|GO:0005887|GO:0004930|GO:0008289	35851359	chr19	35851300	+	hs|19q13.12	NM_005304	free fatty acid receptor 3	FFAR3	chr19:35851300-35851359	NM_005304	Hs.248055
A_23_P41888	3.5209	1.81594	3.5209	up	FALSE	Homo sapiens 5-phosphohydroxy-L-lysine phospho-lyase (PHYKPL), transcript variant 2, mRNA [NM_153373]	85007	GO:0005739|GO:0030170|GO:0008483|GO:0016829	177638915	chr5	177635882	-	hs|5q35.3	NM_153373	5-phosphohydroxy-L-lysine phospho-lyase	PHYKPL	chr5:177638915-177635882	NM_153373	Hs.248746
A_33_P3238215	2.70056	1.43326	2.70056	up	FALSE	Homo sapiens cordon-bleu WH2 repeat protein-like 1 (COBLL1), transcript variant 1, mRNA [NM_001278458]	22837	GO:0003779	165541428	chr2	165541369	-	hs|2q24.3	NM_001278458	cordon-bleu WH2 repeat protein-like 1	COBLL1	chr2:165541428-165541369	NM_001278458	Hs.470457
A_33_P3326432	2.14998	1.10432	2.14998	up	FALSE	Homo sapiens selenoprotein W, 1 (SEPW1), mRNA [NM_003009]	6415	GO:0008430|GO:0005737|GO:0016209|GO:0045454	48284627	chr19	48284568	+	hs|19q13.33	NM_003009	selenoprotein W, 1	SEPW1	chr19:48284568-48284627	NM_003009	Hs.631549
A_33_P3403044	3.98977	1.99631	3.98977	up	FALSE	Homo sapiens methionine adenosyltransferase II, alpha (MAT2A), mRNA [NM_005911]	4144	GO:0005515|GO:0034641|GO:0006805|GO:0000096|GO:0006556|GO:0044281|GO:0032259|GO:0006730|GO:0005524|GO:0004478|GO:0046872|GO:0005829	85771237	chr2	85771178	+	hs|2p11.2	NM_005911	methionine adenosyltransferase II, alpha	MAT2A	chr2:85771178-85771237	NM_005911	Hs.516157
A_23_P215419	17.4904	4.12849	17.4904	up	FALSE	Homo sapiens islet cell autoantigen 1, 69kDa (ICA1), transcript variant 2, mRNA [NM_004968]	3382	GO:0003674|GO:0005737|GO:0030054|GO:0000139|GO:0019904|GO:0006836|GO:0005730|GO:0030672|GO:0005634|GO:0030667|GO:0030658|GO:0005829	8153625	chr7	8153566	-	hs|7p21.3	NM_004968	islet cell autoantigen 1, 69kDa	ICA1	chr7:8153625-8153566	NM_004968	Hs.487561
A_23_P35796	2.67449	1.41927	2.67449	up	FALSE	Homo sapiens protein phosphatase 2, regulatory subunit B', beta (PPP2R5B), mRNA [NM_006244]	5526	GO:0005515|GO:0005737|GO:0008601|GO:0000159|GO:0006987|GO:0044267|GO:0030968|GO:0005829	64701722	chr11	64701663	+	hs|11q13.1	NM_006244	protein phosphatase 2, regulatory subunit B', beta	PPP2R5B	chr11:64701663-64701722	NM_006244	Hs.75199
A_23_P104607	2.07306	1.05176	2.07306	up	FALSE	Homo sapiens proteasome (prosome, macropain) 26S subunit, ATPase, 3 (PSMC3), mRNA [NM_002804]	5702	GO:0005515|GO:0002474|GO:0010467|GO:0048471|GO:0006200|GO:0005634|GO:0044281|GO:0031145|GO:0005829|GO:0034641|GO:0000082|GO:0005737|GO:0000932|GO:0016032|GO:0016887|GO:0006977|GO:0000209|GO:0043066|GO:0000502|GO:0016070|GO:0016071|GO:0003714|GO:0006521|GO:0003713|GO:0001824|GO:0051437|GO:0042590|GO:0006915|GO:0042981|GO:0051436|GO:0005524|GO:0051439|GO:0019048|GO:0002479|GO:0022624|GO:0005654|GO:…	47444493	chr11	47444434	-	hs|11p11.2	NM_002804	proteasome (prosome, macropain) 26S subunit, ATPase, 3	PSMC3	chr11:47444493-47444434	NM_002804	Hs.250758
A_23_P48676	2.89646	1.53429	2.89646	up	FALSE	Homo sapiens phosphorylase, glycogen, liver (PYGL), transcript variant 1, mRNA [NM_002863]	5836	GO:0032052|GO:0016208|GO:0005886|GO:0005975|GO:0005977|GO:0008184|GO:0019842|GO:0044281|GO:0042593|GO:0005524|GO:0042803|GO:0005536|GO:0005829|GO:0005737|GO:0008144|GO:0030170|GO:0006006|GO:0006015|GO:0002060|GO:0005980	51372220	chr14	51372161	-	hs|14q22.1	NM_002863	phosphorylase, glycogen, liver	PYGL	chr14:51372220-51372161	NM_002863	Hs.282417
A_24_P126210	16.9633	4.08434	16.9633	up	FALSE	Homo sapiens melanocortin 2 receptor accessory protein (MRAP), transcript variant 1, mRNA [NM_178817]	56246	GO:0070996|GO:0031783|GO:0005886|GO:0050873|GO:0005783|GO:0034394|GO:0031781|GO:0031782|GO:0030819|GO:0005789|GO:0016021|GO:0031780	33684385	chr21	33684326	+	hs|21q22.11	NM_178817	melanocortin 2 receptor accessory protein	MRAP	chr21:33684326-33684385	NM_178817	Hs.584940
A_33_P3256848	3.14555	1.65331	3.14555	up	FALSE	Homo sapiens ADAM metallopeptidase domain 12 (ADAM12), transcript variant 2, mRNA [NM_021641]	8038	GO:0005515|GO:0017124|GO:0005886|GO:0005730|GO:0005576|GO:0005634|GO:0007520|GO:0005739|GO:0007173|GO:0006508|GO:0008270|GO:0016021|GO:0004222|GO:0007155|GO:0008237	127731711	chr10	127731652	-	hs|10q26.2	NM_021641	ADAM metallopeptidase domain 12	ADAM12	chr10:127731711-127731652	NM_021641	Hs.594351
A_23_P115149	2.19645	1.13518	2.19645	up	FALSE	Homo sapiens WD repeat domain 77 (WDR77), mRNA [NM_024102]	79084	GO:0060770|GO:0005515|GO:0010467|GO:0008284|GO:0005794|GO:0006357|GO:0016070|GO:0005730|GO:0005634|GO:0034660|GO:0000387|GO:0005829|GO:0005737|GO:0030374|GO:0060528	111983462	chr1	111983403	-	hs|1p13.2	NM_024102	WD repeat domain 77	WDR77	chr1:111983462-111983403	NM_024102	Hs.204773
A_33_P3214466	3.36526	1.75072	3.36526	up	FALSE	Homo sapiens mesoderm posterior 1 homolog (mouse) (MESP1), mRNA [NM_018670]	55897	GO:0090082|GO:0007369|GO:0003700|GO:0003259|GO:0044212|GO:0003236|GO:0003139|GO:0042662|GO:0005634|GO:0060913|GO:0042664|GO:0003143|GO:0001947|GO:0007219|GO:0008078|GO:0060975|GO:0045944|GO:0046983|GO:0051155|GO:0035481|GO:0045446|GO:0055007|GO:0003241|GO:0022008|GO:0045747|GO:0023019|GO:0060921|GO:0006351|GO:0035326|GO:0070368|GO:0048368|GO:0003210|GO:0060947|GO:0003211|GO:0045893|GO:0045892	90293166	chr15	90293107	-	hs|15q26.1	NM_018670	mesoderm posterior 1 homolog (mouse)	MESP1	chr15:90293166-90293107	NM_018670	Hs.447531
A_23_P360209	2.05037	1.03588	2.05037	up	FALSE	mitochondrially encoded NADH dehydrogenase 3 [Source:HGNC Symbol;Acc:7458] [ENST00000361227]	4537		10259	chrM	10200	+		HV963894	NADH dehydrogenase, subunit 3 (complex I)	ND3	chrM:10200-10259
A_23_P98844	3.68394	1.88125	3.68394	up	FALSE	Homo sapiens Rho guanine nucleotide exchange factor (GEF) 25 (ARHGEF25), transcript variant 1, mRNA [NM_182947]	115557	GO:0005543|GO:0005886|GO:0035023|GO:0030016|GO:0005089|GO:0030017|GO:0005829	58010774	chr12	58010715	+	hs|12q13.3	NM_182947	Rho guanine nucleotide exchange factor (GEF) 25	ARHGEF25	chr12:58010715-58010774	NM_182947	Hs.61581
A_23_P41804	8.60286	3.10482	8.60286	up	FALSE	Homo sapiens naked cuticle homolog 2 (Drosophila) (NKD2), transcript variant 1, mRNA [NM_033120]	85409	GO:0005515|GO:0072661|GO:0005509|GO:0032436|GO:0031410|GO:0006887|GO:0016328|GO:0071944|GO:0016323|GO:0010954|GO:0019838|GO:0048210|GO:0016023|GO:0016055|GO:0090090|GO:0031625|GO:0090004	1038778	chr5	1038719	+	hs|5p15.33	NM_033120	naked cuticle homolog 2 (Drosophila)	NKD2	chr5:1038719-1038778	NM_033120	Hs.240951
A_23_P32125	2.43663	1.28489	2.43663	up	FALSE	Homo sapiens peptidase (mitochondrial processing) alpha (PMPCA), transcript variant 1, mRNA [NM_015160]	23203	GO:0005739|GO:0005759|GO:0006626|GO:0006508|GO:0005743|GO:0004222|GO:0044267|GO:0046872	139317819	chr9	139317760	+	hs|9q34.3	NM_015160	peptidase (mitochondrial processing) alpha	PMPCA	chr9:139317760-139317819	NM_015160	Hs.495471
A_33_P3219121	2.99399	1.58207	2.99399	up	FALSE	kalirin, RhoGEF kinase [Source:HGNC Symbol;Acc:4814] [ENST00000393501]	8997	GO:0051056|GO:0048011|GO:0043065|GO:0007264|GO:0035023|GO:0015629|GO:0097190|GO:0005524|GO:0046872|GO:0005829|GO:0007399|GO:0035556|GO:0005085|GO:0007165|GO:0005543|GO:0004674|GO:0006468|GO:0005089|GO:0016192	124207584	chr3	124207525	+	hs|3q21.2	AK131379	kalirin, RhoGEF kinase	KALRN	chr3:124207525-124207584		Hs.8004
A_23_P363954	27.6681	4.79015	27.6681	up	FALSE	Homo sapiens thyroid hormone responsive (THRSP), mRNA [NM_003251]	7069	GO:0006629|GO:0006355|GO:0005730|GO:0005634|GO:0010866|GO:0046890|GO:0042803|GO:0006351|GO:0005829	77775364	chr11	77775305	+	hs|11q14.1	NM_003251	thyroid hormone responsive	THRSP	chr11:77775305-77775364	NM_003251	Hs.591969
A_23_P360754	4.75832	2.25045	4.75832	up	FALSE	Homo sapiens ADAM metallopeptidase with thrombospondin type 1 motif, 4 (ADAMTS4), mRNA [NM_005099]	9507	GO:0005515|GO:0001501|GO:0006508|GO:0005578|GO:0008270|GO:0008233|GO:0004222|GO:0002020|GO:0005615|GO:0008237	161159705	chr1	161159646	-	hs|1q23.3	NM_005099	ADAM metallopeptidase with thrombospondin type 1 motif, 4	ADAMTS4	chr1:161159705-161159646	NM_005099	Hs.211604
A_23_P218817	3.08356	1.6246	3.08356	up	FALSE	Homo sapiens carnitine palmitoyltransferase 1B (muscle) (CPT1B), transcript variant 3, mRNA [NM_152246]	1375	GO:0005739|GO:0006635|GO:0004095|GO:0006853|GO:0005741|GO:0044281|GO:0016021|GO:0044255	51008055	chr22	51007842	-	hs|22q13.33	NM_152246	carnitine palmitoyltransferase 1B (muscle)	CPT1B	chr22:51008055-51007842	NM_152246	Hs.439777
A_23_P22224	2.44685	1.29093	2.44685	up	FALSE	Homo sapiens eukaryotic translation initiation factor 4E binding protein 1 (EIF4EBP1), mRNA [NM_004095]	1978	GO:0031929|GO:0005515|GO:0008286|GO:0010467|GO:0030324|GO:0045471|GO:0005730|GO:0005634|GO:0030371|GO:0006412|GO:0006413|GO:0005829|GO:0043234|GO:0045931|GO:0000082|GO:0005737|GO:0031333|GO:0008190|GO:0045947|GO:0044267	37917777	chr8	37917718	+	hs|8p11.23	NM_004095	eukaryotic translation initiation factor 4E binding protein 1	EIF4EBP1	chr8:37917718-37917777	NM_004095	Hs.411641
A_23_P12082	12.1434	3.6021	12.1434	up	FALSE	Homo sapiens chitinase 3-like 2 (CHI3L2), transcript variant 3, mRNA [NM_001025199]	1117	GO:0008061|GO:0006032|GO:0005975|GO:0005615|GO:0004568	111784882	chr1	111784040	+	hs|1p13.3	NM_001025199	chitinase 3-like 2	CHI3L2	chr1:111784040-111784882	NM_001025199	Hs.514840
A_23_P327370	3.16713	1.66318	3.16713	up	FALSE	Homo sapiens pyroglutamyl-peptidase I (PGPEP1), mRNA [NM_017712]	54858	GO:0006508|GO:0008234|GO:0005829	18480341	chr19	18480282	+	hs|19p13.11	NM_017712	pyroglutamyl-peptidase I	PGPEP1	chr19:18480282-18480341	NM_017712	Hs.131776
A_24_P97931	2.80714	1.4891	2.80714	up	FALSE	Homo sapiens casein kinase 2, beta polypeptide (CSNK2B), transcript variant 1, mRNA [NM_001320]	1460	GO:0005515|GO:0045859|GO:0008285|GO:0005886|GO:0033211|GO:0005634|GO:0043623|GO:0046872|GO:0005829|GO:0042802|GO:0019887|GO:0005737|GO:0007411|GO:0016055|GO:0005956|GO:0031519|GO:0019904|GO:0005102|GO:0010862|GO:0032927|GO:0007165|GO:0061154|GO:0004674|GO:0051101|GO:0000278|GO:0043537|GO:0008134	31637654	chr6	31637268	+	hs|6p21.33	NM_001320	casein kinase 2, beta polypeptide	CSNK2B	chr6:31637268-31637654	NM_001320	Hs.73527
A_23_P38497	2.29296	1.19721	2.29296	up	FALSE	Homo sapiens solute carrier family 25 (mitochondrial carrier; oxoglutarate carrier), member 11 (SLC25A11), transcript variant 1, mRNA [NM_003562]	8402	GO:0005975|GO:0005887|GO:0015367|GO:0006810|GO:0006094|GO:0005743|GO:0006006|GO:0015742|GO:0044281	4841477	chr17	4841339	-	hs|17p13.2	NM_003562	solute carrier family 25 (mitochondrial carrier; oxoglutarate carrier), member 11	SLC25A11	chr17:4841477-4841339	NM_003562	Hs.184877
A_24_P81900	2.47211	1.30574	2.47211	up	FALSE	Homo sapiens solute carrier family 2 (facilitated glucose transporter), member 3 (SLC2A3), mRNA [NM_006931]	6515	GO:0019852|GO:0015758|GO:0005886|GO:0006766|GO:0005975|GO:0006767|GO:0044281|GO:0016021|GO:0055085|GO:0005355|GO:0008645	8072983	chr12	8072924	-	hs|12p13.31	NM_006931	solute carrier family 2 (facilitated glucose transporter), member 3	SLC2A3	chr12:8072983-8072924	NM_006931	Hs.419240
A_23_P162171	2.597	1.37685	2.597	up	FALSE	Homo sapiens melanoma cell adhesion molecule (MCAM), mRNA [NM_006500]	4162	GO:0061042|GO:0005886|GO:0003094|GO:0016021|GO:0007155|GO:0009653|GO:0009897	119180061	chr11	119180002	-	hs|11q23.3	NM_006500	melanoma cell adhesion molecule	MCAM	chr11:119180061-119180002	NM_006500	Hs.599039
A_23_P53162	3.43414	1.77995	3.43414	up	FALSE	Homo sapiens stromal interaction molecule 1 (STIM1), transcript variant 2, mRNA [NM_003156]	6786	GO:0005515|GO:0032541|GO:0005513|GO:0005783|GO:0005509|GO:0005874|GO:0030176|GO:0042802|GO:0032237|GO:0051010|GO:0005887|GO:0007596|GO:0051924|GO:0005789|GO:0006816	4114064	chr11	4114005	+	hs|11p15.4	NM_003156	stromal interaction molecule 1	STIM1	chr11:4114005-4114064	NM_003156	Hs.501735
A_23_P397208	3.46957	1.79476	3.46957	up	FALSE	Homo sapiens glutathione S-transferase mu 2 (muscle) (GSTM2), transcript variant 1, mRNA [NM_000848]	2946	GO:0006805|GO:0070458|GO:0042178|GO:0005102|GO:0071313|GO:0006749|GO:0010881|GO:0044281|GO:0004364|GO:0014809|GO:0042803|GO:0005829|GO:0060316|GO:0043295|GO:0005737|GO:0016529|GO:0018916|GO:0010880|GO:0060315|GO:0055119|GO:0019899	110214126	chr1	110213977	+	hs|1p13.3	NM_000848	glutathione S-transferase mu 2 (muscle)	GSTM2	chr1:110213977-110214126	NM_000848	Hs.279837
A_23_P37778	2.30676	1.20587	2.30676	up	FALSE	Homo sapiens formin homology 2 domain containing 1 (FHOD1), mRNA [NM_013241]	29109	GO:0005515|GO:0005737|GO:0001725|GO:0032059|GO:0045944|GO:0051496|GO:0007015|GO:0005634|GO:0003779|GO:0042802	67263789	chr16	67263730	-	hs|16q22.1	NM_013241	formin homology 2 domain containing 1	FHOD1	chr16:67263789-67263730	NM_013241	Hs.95231
A_24_P322709	7.01605	2.81066	7.01605	up	FALSE	Homo sapiens syntrophin, alpha 1 (SNTA1), mRNA [NM_003098]	6640	GO:0050998|GO:0005515|GO:0005516|GO:0030054|GO:0003779|GO:0060307|GO:0003117|GO:0016328|GO:0044325|GO:0042383|GO:0005622|GO:0043234|GO:0005737|GO:0005543|GO:0006936|GO:0002027|GO:0007528|GO:0045211|GO:0016013|GO:0051117|GO:0005856|GO:0086005|GO:0017080	31996598	chr20	31996539	-	hs|20q11.21	NM_003098	syntrophin, alpha 1	SNTA1	chr20:31996598-31996539	NM_003098	Hs.31121
A_23_P28730	3.56716	1.83478	3.56716	up	FALSE	Homo sapiens zinc finger protein 512B (ZNF512B), mRNA [NM_020713]	57473	GO:0006355|GO:0005730|GO:0005634|GO:0003677|GO:0046872|GO:0006351	62588356	chr20	62588297	-	hs|20q13.33	NM_020713	zinc finger protein 512B	ZNF512B	chr20:62588356-62588297	NM_020713	Hs.740578
A_23_P55251	6.90382	2.7874	6.90382	up	FALSE	Homo sapiens integrin, alpha 3 (antigen CD49C, alpha 3 subunit of VLA-3 receptor) (ITGA3), transcript variant a, mRNA [NM_002204]	3675	GO:0005515|GO:0008305|GO:0005886|GO:0009986|GO:0045202|GO:0050900|GO:0046872|GO:0016323|GO:0007160|GO:0007229|GO:0007596|GO:0007613|GO:0001764	48167424	chr17	48167365	+	hs|17q21.33	NM_002204	integrin, alpha 3 (antigen CD49C, alpha 3 subunit of VLA-3 receptor)	ITGA3	chr17:48167365-48167424	NM_002204	Hs.265829
A_23_P151544	2.53982	1.34473	2.53982	up	FALSE	Homo sapiens DEAD (Asp-Glu-Ala-Asp) box helicase 24 (DDX24), mRNA [NM_020414]	57062	GO:0004004|GO:0003724|GO:0005737|GO:0016070|GO:0003723|GO:0005730|GO:0005524	94526639	chr14	94526580	-	hs|14q32.12	NM_020414	DEAD (Asp-Glu-Ala-Asp) box helicase 24	DDX24	chr14:94526639-94526580	NM_020414	Hs.510328
A_23_P408249	77.375	6.2738	77.375	up	FALSE	Homo sapiens phosphoenolpyruvate carboxykinase 1 (soluble) (PCK1), mRNA [NM_002591]	5105	GO:0031406|GO:0032868|GO:0014823|GO:0030145|GO:0000287|GO:0017144|GO:0005975|GO:0006094|GO:0006107|GO:0044281|GO:0042593|GO:0005525|GO:0005829|GO:0046327|GO:0005737|GO:0004613|GO:0006006|GO:0006475|GO:0019003	56141089	chr20	56141030	+	hs|20q13.31	NM_002591	phosphoenolpyruvate carboxykinase 1 (soluble)	PCK1	chr20:56141030-56141089	NM_002591	Hs.1872
A_24_P158089	2.88438	1.52826	2.88438	up	FALSE	Homo sapiens serpin peptidase inhibitor, clade E (nexin, plasminogen activator inhibitor type 1), member 1 (SERPINE1), mRNA [NM_000602]	5054	GO:0033629|GO:0005515|GO:0010467|GO:0035491|GO:0006367|GO:0010469|GO:0005886|GO:0004867|GO:2000098|GO:0002020|GO:0005615|GO:0032757|GO:0014912|GO:0061044|GO:0061045|GO:0030198|GO:0045944|GO:0042127|GO:0031093|GO:0007179|GO:0030336|GO:0005102|GO:0051918|GO:0030168|GO:0005576|GO:0001525|GO:0045766|GO:0006351|GO:0010951|GO:0031012|GO:0050829|GO:0071222|GO:0007596|GO:0030194|GO:0030195|GO:0050729|GO:…	100781614	chr7	100781555	+	hs|7q22.1	NM_000602	serpin peptidase inhibitor, clade E (nexin, plasminogen activator inhibitor type 1), member 1	SERPINE1	chr7:100781555-100781614	NM_000602	Hs.414795
A_23_P141656	2.03209	1.02296	2.03209	up	FALSE	Homo sapiens developmentally regulated GTP binding protein 2 (DRG2), mRNA [NM_001388]	1819	GO:0005739|GO:0007165|GO:0005737|GO:0005525	18011105	chr17	18011046	+	hs|17p11.2	NM_001388	developmentally regulated GTP binding protein 2	DRG2	chr17:18011046-18011105	NM_001388	Hs.78582
A_23_P152344	3.07787	1.62193	3.07787	up	FALSE	Homo sapiens general transcription factor IIIC, polypeptide 1, alpha 220kDa (GTF3C1), transcript variant 1, mRNA [NM_001520]	2975	GO:0005515|GO:0009304|GO:0010467|GO:0009303|GO:0005730|GO:0005634|GO:0042791|GO:0003677|GO:0006383|GO:0006351|GO:0042797|GO:0000127|GO:0030529|GO:0005654	27473768	chr16	27473709	-	hs|16p12.1	NM_001520	general transcription factor IIIC, polypeptide 1, alpha 220kDa	GTF3C1	chr16:27473768-27473709	NM_001520	Hs.371718
A_23_P88848	4.22352	2.07845	4.22352	up	FALSE	Homo sapiens dihydrouridine synthase 2 (DUS2), transcript variant 1, mRNA [NM_017803]	54920	GO:0005739|GO:0005515|GO:0003725|GO:0005737|GO:0005783|GO:0050660|GO:0060548|GO:0017150|GO:0004860|GO:0006469	68110550	chr16	68109364	+	hs|16q22.1	NM_017803	dihydrouridine synthase 2	DUS2	chr16:68109364-68110550	NM_017803	Hs.534460
A_24_P74932	4.05811	2.02081	4.05811	up	FALSE	Homo sapiens proteolipid protein 2 (colonic epithelium-enriched) (PLP2), mRNA [NM_002668]	5355	GO:0005515|GO:0034220|GO:0016020|GO:0006935|GO:0005886|GO:0015075|GO:0005783|GO:0019221|GO:0005789|GO:0016021|GO:0019956|GO:0006811	49029819	chrX	49029760	+	hs|Xp11.23	NM_002668	proteolipid protein 2 (colonic epithelium-enriched)	PLP2	chrX:49029760-49029819	NM_002668	Hs.77422
A_32_P208120	3.11519	1.63932	3.11519	up	FALSE	Homo sapiens calcium/calmodulin-dependent protein kinase ID (CAMK1D), transcript variant 2, mRNA [NM_153498]	57118	GO:0005516|GO:0071622|GO:0005634|GO:0042981|GO:0005524|GO:0060267|GO:0032793|GO:0005737|GO:0050766|GO:0006954|GO:0010976|GO:0090023|GO:0050773|GO:0004683|GO:0005954	12871141	chr10	12871082	+	hs|10p13	NM_153498	calcium/calmodulin-dependent protein kinase ID	CAMK1D	chr10:12871082-12871141	NM_153498	Hs.659517
A_23_P218486	2.12488	1.08738	2.12488	up	FALSE	Homo sapiens WD repeat domain 83 opposite strand (WDR83OS), mRNA [NM_016145]	51398	GO:0016021	12779350	chr19	12779197	-	hs|19p13.2	NM_016145	WD repeat domain 83 opposite strand	WDR83OS	chr19:12779350-12779197	NM_016145	Hs.108969
A_33_P3368328	2.18825	1.12978	2.18825	up	FALSE	Homo sapiens prohibitin 2 (PHB2), transcript variant 1, mRNA [NM_001144831]	11331	GO:0005739|GO:0005515|GO:0060744|GO:0060762|GO:0030331|GO:0005743|GO:0005634|GO:0033147|GO:0033600|GO:0045892|GO:0060749|GO:0006351	7075646	chr12	7075587	-	hs|12p13.31	NM_001144831	prohibitin 2	PHB2	chr12:7075646-7075587	NM_001144831	Hs.504620
A_24_P19228	3.9962	1.99863	3.9962	up	FALSE	Homo sapiens guanidinoacetate N-methyltransferase (GAMT), transcript variant 2, mRNA [NM_138924]	2593	GO:0030731|GO:0034641|GO:0006936|GO:0006601|GO:0006600|GO:0040014|GO:0008168|GO:0009887|GO:0044281|GO:0007283|GO:0005829	1399172	chr19	1399012	-	hs|19p13.3	NM_138924	guanidinoacetate N-methyltransferase	GAMT	chr19:1399172-1399012	NM_138924	Hs.81131
A_24_P415327	2.18669	1.12875	2.18669	up	FALSE	Homo sapiens Hermansky-Pudlak syndrome 1 (HPS1), transcript variant 1, mRNA [NM_000195]	3257	GO:0005515|GO:0060041|GO:0030318|GO:0005764|GO:0032816|GO:0005737|GO:0031085|GO:0005887|GO:0007596|GO:0033299|GO:0048069|GO:0046983|GO:0016023|GO:0007040|GO:0007601	100179822	chr10	100177976	-	hs|10q24.2	NM_000195	Hermansky-Pudlak syndrome 1	HPS1	chr10:100179822-100177976	NM_000195	Hs.404568
A_19_P00315780	2.00255	1.00184	2.00255	up	FALSE		100506342		90733518	chr8	90733459	-	hs|8q21.3	XR_108862	uncharacterized LOC100506342	LOC100506342	chr8:90733518-90733459		Hs.651324
A_23_P158041	11.1807	3.48294	11.1807	up	FALSE	Homo sapiens aquaporin 7 (AQP7), mRNA [NM_001170]	364	GO:0007588|GO:0005886|GO:0042493|GO:0031526|GO:0006091|GO:0007283|GO:0070295|GO:0055085|GO:0005737|GO:0005887|GO:0005911|GO:0030529|GO:0015250|GO:0015793|GO:0015265|GO:0006833|GO:0015254	33395133	chr9	33387089	-	hs|9p13.3	NM_001170	aquaporin 7	AQP7	chr9:33395133-33387089	NM_001170	Hs.455323
A_24_P23445	11.4469	3.51689	11.4469	up	FALSE	Homo sapiens RNA, U12 small nuclear (RNU12), small nuclear RNA [NR_029422]	267010		43011359	chr22	43011300	+	hs|22q13.2	NR_029422	RNA, U12 small nuclear	RNU12	chr22:43011300-43011359	NR_029422	Hs.574857
A_19_P00322220	2.03578	1.02558	2.03578	up	FALSE	Homo sapiens small nucleolar RNA host gene 17 (non-protein coding) (SNHG17), transcript variant 2, long non-coding RNA [NR_027241]	388796		37055122	chr20	37055063	-	hs|20q11.23	NR_027241	small nucleolar RNA host gene 17 (non-protein coding)	SNHG17	chr20:37055122-37055063	NR_027241	Hs.400876
A_23_P123071	2.49108	1.31677	2.49108	up	FALSE	Homo sapiens caveolin 2 (CAV2), transcript variant 1, mRNA [NM_001233]	858	GO:0051219|GO:0005515|GO:0030133|GO:0048471|GO:0005886|GO:0007268|GO:0005634|GO:0051259|GO:0006906|GO:0042803|GO:0070836|GO:0005829|GO:0005622|GO:0016050|GO:0031748|GO:0060161|GO:0002080|GO:0048278|GO:0030512|GO:0005811|GO:0019905|GO:0007088|GO:0005794|GO:0009986|GO:0048741|GO:0031410|GO:0031234|GO:0043234|GO:0001938|GO:0000139|GO:0016020|GO:0005887|GO:0001937|GO:0005901|GO:0045121|GO:0007005|GO:…	116140448	chr7	116140389	+	hs|7q31.2	NM_001233	caveolin 2	CAV2	chr7:116140389-116140448	NM_001233	Hs.212332
A_24_P194081	3.36842	1.75207	3.36842	up	FALSE	Homo sapiens FXYD domain containing ion transport regulator 5 (FXYD5), transcript variant 1, mRNA [NM_144779]	53827	GO:0045296|GO:0030033|GO:0046588|GO:0003779|GO:0016021|GO:0005216	35655064	chr19	35651651	+	hs|19q13.12	NM_144779	FXYD domain containing ion transport regulator 5	FXYD5	chr19:35651651-35655064	NM_144779	Hs.333418
A_23_P120227	2.01521	1.01093	2.01521	up	FALSE	Homo sapiens limb bud and heart development (LBH), mRNA [NM_030915]	81606	GO:0005737|GO:0005730|GO:0007275|GO:0045893|GO:0006351|GO:0043231	30482530	chr2	30482471	+	hs|2p23.1	NM_030915	limb bud and heart development	LBH	chr2:30482471-30482530	NM_030915	Hs.567598
A_19_P00316284	3.45501	1.78869	3.45501	up	FALSE	Homo sapiens cDNA FLJ44577 fis, clone UTERU3018711. [AK126541]			148792050	chr5	148791991	+	hs|5q32	AK126541			chr5:148791991-148792050		Hs.744892
A_23_P51699	2.16358	1.11342	2.16358	up	FALSE	Homo sapiens Rho/Rac guanine nucleotide exchange factor (GEF) 2 (ARHGEF2), transcript variant 3, mRNA [NM_004723]	9181	GO:0005515|GO:0008017|GO:0007264|GO:0035023|GO:0000132|GO:0006886|GO:0005829|GO:0051092|GO:0005543|GO:0050768|GO:0043198|GO:0042127|GO:0071356|GO:0043025|GO:0060547|GO:0007015|GO:0005089|GO:0030676|GO:0071474|GO:0051056|GO:0048011|GO:0005794|GO:0043065|GO:0005874|GO:0005819|GO:0032587|GO:0097190|GO:0048365|GO:0000902|GO:0007067|GO:0007026|GO:0008270|GO:0017048|GO:0005923|GO:0051301|GO:0008134	155917401	chr1	155917342	-	hs|1q22	NM_004723	Rho/Rac guanine nucleotide exchange factor (GEF) 2	ARHGEF2	chr1:155917401-155917342	NM_004723	Hs.743352
A_23_P124742	2.12853	1.08986	2.12853	up	FALSE	Homo sapiens choline kinase alpha (CHKA), transcript variant 1, mRNA [NM_001277]	1119	GO:0033265|GO:0004305|GO:0006629|GO:0006646|GO:0004104|GO:0004103|GO:0044281|GO:0019695|GO:0005524|GO:0042803|GO:0005829|GO:0007165|GO:0008144|GO:0006869|GO:0004871|GO:0006644|GO:0006657|GO:0046474|GO:0006656	67820509	chr11	67820450	-	hs|11q13.2	NM_001277	choline kinase alpha	CHKA	chr11:67820509-67820450	NM_001277	Hs.77221
A_23_P83328	4.93561	2.30323	4.93561	up	FALSE	Homo sapiens endoglin (ENG), transcript variant 2, mRNA [NM_000118]	2022	GO:0005515|GO:0048844|GO:0048845|GO:0005615|GO:0030155|GO:0042803|GO:0005114|GO:0001947|GO:0070022|GO:0003084|GO:0042127|GO:0048745|GO:0007179|GO:0017015|GO:0030336|GO:0009986|GO:0003273|GO:0000122|GO:0030509|GO:0005072|GO:0070483|GO:0051001|GO:0042060|GO:0001300|GO:0009897|GO:0004888|GO:0005634|GO:0072563|GO:0005539|GO:0060394|GO:0031953|GO:0030513|GO:0005737|GO:0022617|GO:0048185|GO:0045944|GO:…	130579471	chr9	130578317	-	hs|9q34.11	NM_000118	endoglin	ENG	chr9:130579471-130578317	NM_000118	Hs.76753
A_23_P131096	2.16592	1.11498	2.16592	up	FALSE	Homo sapiens polymerase (RNA) mitochondrial (DNA directed) (POLRMT), mRNA [NM_005035]	5442	GO:0042645|GO:0005739|GO:0005515|GO:0010467|GO:0003899|GO:0005759|GO:0006391|GO:0006390|GO:0003677	617843	chr19	617784	-	hs|19p13.3	NM_005035	polymerase (RNA) mitochondrial (DNA directed)	POLRMT	chr19:617843-617784	NM_005035	Hs.254113
A_19_P00322255	2.6449	1.40321	2.6449	up	FALSE				107284047	chr8	107283988	+	hs|8q23.1				chr8:107283988-107284047
A_24_P206047	2.59676	1.37671	2.59676	up	FALSE	Homo sapiens solute carrier family 25 (mitochondrial carrier; adenine nucleotide translocator), member 4 (SLC25A4), mRNA [NM_001151]	291	GO:0005515|GO:0005743|GO:0006091|GO:0044281|GO:0005739|GO:0006112|GO:0008637|GO:0050796|GO:0005887|GO:0019048|GO:0006810|GO:0060547|GO:0015207|GO:0016032|GO:0015853	186066372	chr4	186066313	+	hs|4q35.1	NM_001151	solute carrier family 25 (mitochondrial carrier; adenine nucleotide translocator), member 4	SLC25A4	chr4:186066313-186066372	NM_001151	Hs.246506
A_23_P92025	5.23157	2.38724	5.23157	up	FALSE	Homo sapiens cell death-inducing DFFA-like effector c (CIDEC), transcript variant 3, mRNA [NM_022094]	63924	GO:0005811|GO:0003674|GO:0006355|GO:0005737|GO:0005783|GO:0097194|GO:0006915|GO:0005634|GO:0034389|GO:0005925|GO:0006351|GO:0005829	9911691	chr3	9911632	-	hs|3p25.3	NM_022094	cell death-inducing DFFA-like effector c	CIDEC	chr3:9911691-9911632	NM_022094	Hs.567562
A_23_P77630	2.15078	1.10486	2.15078	up	FALSE	Homo sapiens microtubule-associated protein 1 light chain 3 beta (MAP1LC3B), mRNA [NM_022818]	81631	GO:0005622|GO:0005515|GO:0005776|GO:0031090|GO:0005874|GO:0000421|GO:0006914|GO:0031410|GO:0012505	87437499	chr16	87437440	+	hs|16q24.2	NM_022818	microtubule-associated protein 1 light chain 3 beta	MAP1LC3B	chr16:87437440-87437499	NM_022818	Hs.356061
A_24_P353794	2.60164	1.37942	2.60164	up	FALSE	Homo sapiens UDP-N-acetyl-alpha-D-galactosamine:polypeptide N-acetylgalactosaminyltransferase 2 (GalNAc-T2) (GALNT2), mRNA [NM_004481]	2590	GO:0048471|GO:0005794|GO:0030145|GO:0005795|GO:0016266|GO:0005576|GO:0002378|GO:0004653|GO:0030173|GO:0000139|GO:0018242|GO:0032580|GO:0018243|GO:0044267|GO:0043687	230417321	chr1	230417262	+	hs|1q42.13	NM_004481	UDP-N-acetyl-alpha-D-galactosamine:polypeptide N-acetylgalactosaminyltransferase 2 (GalNAc-T2)	GALNT2	chr1:230417262-230417321	NM_004481	Hs.743964
A_19_P00317793	2.02561	1.01836	2.02561	up	FALSE	Homo sapiens small nucleolar RNA host gene 17 (non-protein coding) (SNHG17), transcript variant 2, long non-coding RNA [NR_027241]	388796		37055134	chr20	37055075	-	hs|20q11.23	NR_027241	small nucleolar RNA host gene 17 (non-protein coding)	SNHG17	chr20:37055134-37055075	NR_027241	Hs.400876
A_23_P410717	7.54664	2.91584	7.54664	up	FALSE	Homo sapiens chromosome 1 open reading frame 51 (C1orf51), mRNA [NM_144697]	148523		150259116	chr1	150259057	+	hs|1q21.2	NM_144697	chromosome 1 open reading frame 51	C1orf51	chr1:150259057-150259116	NM_144697	Hs.54680
A_24_P331655	2.03153	1.02257	2.03153	up	FALSE	Homo sapiens KIAA0895-like (KIAA0895L), mRNA [NM_001040715]	653319		67209673	chr16	67209614	-	hs|16q22.1	NM_001040715	KIAA0895-like	KIAA0895L	chr16:67209673-67209614	NM_001040715	Hs.651201
A_33_P3209866	2.89123	1.53168	2.89123	up	FALSE	Homo sapiens KN motif and ankyrin repeat domains 1 (KANK1), transcript variant 4, mRNA [NM_001256877]	23189	GO:0005515|GO:0006355|GO:0030336|GO:0008013|GO:2000393|GO:0090303|GO:0046627|GO:0035024|GO:2000114|GO:0030177|GO:0005634|GO:0032587|GO:0035413|GO:0006351|GO:1900028|GO:0005737|GO:1900025|GO:0030837|GO:0010977	745519	chr9	745460	+	hs|9p24.3	NM_001256877	KN motif and ankyrin repeat domains 1	KANK1	chr9:745460-745519	NM_001256877	Hs.306764
A_23_P41872	2.37672	1.24897	2.37672	up	FALSE	Homo sapiens xylosylprotein beta 1,4-galactosyltransferase, polypeptide 7 (B4GALT7), mRNA [NM_007255]	11285	GO:0005794|GO:0005975|GO:0048147|GO:0044281|GO:0006029|GO:0008378|GO:0046872|GO:0006024|GO:0000139|GO:0032580|GO:0046525|GO:0006486|GO:0016021|GO:0043206|GO:0030204|GO:0030203|GO:0006464	177035971	chr5	177035912	+	hs|5q35.3	NM_007255	xylosylprotein beta 1,4-galactosyltransferase, polypeptide 7	B4GALT7	chr5:177035912-177035971	NM_007255	Hs.455109
A_33_P3384287	9.57085	3.25865	9.57085	up	FALSE	Homo sapiens paralemmin (PALM), transcript variant 1, mRNA [NM_002579]	5064	GO:0005515|GO:0060160|GO:0030424|GO:0005886|GO:0072661|GO:0008360|GO:0031527|GO:0051491|GO:0006928|GO:0007194|GO:0016327|GO:0060074|GO:0016323|GO:0071257|GO:0032590|GO:0032591|GO:0005887|GO:0007010|GO:0016023|GO:0060999|GO:0031750	748328	chr19	748269	+	hs|19p13.3	NM_002579	paralemmin	PALM	chr19:748269-748328	NM_002579	Hs.631841
A_23_P88522	5.18882	2.37541	5.18882	up	FALSE	Homo sapiens neuromedin B (NMB), transcript variant 1, mRNA [NM_021077]	4828	GO:0008343|GO:0031710|GO:0043005|GO:0008284|GO:0007267|GO:0005576|GO:0042593|GO:0007204|GO:0046888|GO:0007165|GO:0005179|GO:0007218|GO:0046887|GO:0050482	85198461	chr15	85198402	-	hs|15q25.2	NM_021077	neuromedin B	NMB	chr15:85198461-85198402	NM_021077	Hs.386470
A_33_P3376434	3.17751	1.6679	3.17751	up	FALSE	Homo sapiens SET domain containing 5 (SETD5), mRNA [NM_001080517]	55209		9516839	chr3	9516780	+	hs|3p25.3	NM_001080517	SET domain containing 5	SETD5	chr3:9516780-9516839	NM_001080517	Hs.288164
A_23_P28969	2.4426	1.28842	2.4426	up	FALSE	Homo sapiens charged multivesicular body protein 4B (CHMP4B), mRNA [NM_176812]	128866	GO:0005515|GO:0031902|GO:0016197|GO:0030496|GO:0016032|GO:0015031|GO:0005829	32438863	chr20	32438804	+	hs|20q11.22	NM_176812	charged multivesicular body protein 4B	CHMP4B	chr20:32438804-32438863	NM_176812	Hs.472471
A_23_P320878	2.49224	1.31744	2.49224	up	FALSE	Homo sapiens methyltransferase like 21B (METTL21B), transcript variant 2, mRNA [NM_206914]	25895	GO:0005622|GO:0005737|GO:0008168	58175699	chr12	58175640	+	hs|12q14.1	NM_206914	methyltransferase like 21B	METTL21B	chr12:58175640-58175699	NM_206914	Hs.632720
A_23_P356646	5.90503	2.56194	5.90503	up	FALSE	Homo sapiens tektin 4 pseudogene 2 (TEKT4P2), transcript variant 1, non-coding RNA [NR_038327]	100132288		9908217	chr21	9908158	-	hs|21p11.2	NR_038327	tektin 4 pseudogene 2	TEKT4P2	chr21:9908217-9908158	NR_038327	Hs.487562
A_32_P152195	4.33967	2.11759	4.33967	up	FALSE	Homo sapiens SH3 and cysteine rich domain 2 (STAC2), mRNA [NM_198993]	342667	GO:0035556|GO:0046872	37366870	chr17	37366811	-	hs|17q12	NM_198993	SH3 and cysteine rich domain 2	STAC2	chr17:37366870-37366811	NM_198993	Hs.145068
A_23_P65022	2.62258	1.39099	2.62258	up	FALSE	Homo sapiens acyl-CoA dehydrogenase, C-2 to C-3 short chain (ACADS), mRNA [NM_000017]	35	GO:0006635|GO:0031966|GO:0004085|GO:0050660|GO:0051384|GO:0044281|GO:0033539|GO:0005739|GO:0042594|GO:0051289|GO:0005759|GO:0003995|GO:0000062|GO:0046359|GO:0044255	121176968	chr12	121176685	+	hs|12q24.31	NM_000017	acyl-CoA dehydrogenase, C-2 to C-3 short chain	ACADS	chr12:121176685-121176968	NM_000017	Hs.507076
A_24_P85258	29.3069	4.87317	29.3069	up	FALSE	Homo sapiens KIAA1751 (KIAA1751), mRNA [NM_001080484]	85452		1885099	chr1	1885040	-	hs|1p36.33	NM_001080484	KIAA1751	KIAA1751	chr1:1885099-1885040	NM_001080484	Hs.232092
A_19_P00316675	3.68953	1.88344	3.68953	up	FALSE	Homo sapiens maternally expressed 3 (non-protein coding) (MEG3), transcript variant 5, long non-coding RNA [NR_033359]	55384		101297419	chr14	101297360	+	hs|14q32.2	NR_033359	maternally expressed 3 (non-protein coding)	MEG3	chr14:101297360-101297419	NR_033359	Hs.654863
A_23_P25935	3.73002	1.89918	3.73002	up	FALSE	Homo sapiens chromosome 14 open reading frame 1 (C14orf1), mRNA [NM_007176]	11161	GO:0030133|GO:0008150|GO:0003674|GO:0016126|GO:0005789|GO:0016021	76117903	chr14	76117844	-	hs|14q24.3	NM_007176	chromosome 14 open reading frame 1	C14orf1	chr14:76117903-76117844	NM_007176	Hs.15106
A_23_P218237	5.32767	2.4135	5.32767	up	FALSE	Homo sapiens lecithin-cholesterol acyltransferase (LCAT), mRNA [NM_000229]	3931	GO:0042632|GO:0005515|GO:0043691|GO:0005576|GO:0044281|GO:0030301|GO:0005615|GO:0034372|GO:0004607|GO:0034364|GO:0034375|GO:0042157|GO:0034435|GO:0006644|GO:0034186|GO:0090107|GO:0042158|GO:0006656|GO:0008203	67974230	chr16	67974171	-	hs|16q22.1	NM_000229	lecithin-cholesterol acyltransferase	LCAT	chr16:67974230-67974171	NM_000229	Hs.387239
A_24_P79755	2.03927	1.02805	2.03927	up	FALSE	Homo sapiens aldo-keto reductase family 1, member A1 (aldehyde reductase) (AKR1A1), transcript variant 1, mRNA [NM_006066]	10327	GO:0004032|GO:0016324|GO:0046185|GO:0019853|GO:0042840|GO:0006081|GO:0009055|GO:0006006|GO:0047939|GO:0005829	46032332	chr1	46032273	+	hs|1p34.1	NM_006066	aldo-keto reductase family 1, member A1 (aldehyde reductase)	AKR1A1	chr1:46032273-46032332	NM_006066	Hs.474584
A_23_P31135	3.13291	1.64751	3.13291	up	FALSE	Homo sapiens acetyl-CoA acetyltransferase 2 (ACAT2), mRNA [NM_005891]	39	GO:0006629|GO:0005739|GO:0005737|GO:0005730|GO:0003985|GO:0005634	160199873	chr6	160199814	+	hs|6q25.3	NM_005891	acetyl-CoA acetyltransferase 2	ACAT2	chr6:160199814-160199873	NM_005891	Hs.571037
A_33_P3418091	2.71275	1.43976	2.71275	up	FALSE	Homo sapiens immunoglobulin superfamily containing leucine-rich repeat 2 (ISLR2), transcript variant 1, mRNA [NM_001130136]	57611	GO:0009986|GO:0005886|GO:0045773|GO:0016021	74428469	chr15	74428410	+	hs|15q24.1	NM_001130136	immunoglobulin superfamily containing leucine-rich repeat 2	ISLR2	chr15:74428410-74428469	NM_001130136	Hs.254775
A_23_P161522	2.56883	1.36111	2.56883	up	FALSE	Homo sapiens transmembrane protein 134 (TMEM134), transcript variant 1, mRNA [NM_025124]	80194	GO:0016021	67232297	chr11	67232132	-	hs|11q13.2	NM_025124	transmembrane protein 134	TMEM134	chr11:67232297-67232132	NM_025124	Hs.288761
A_23_P376661	2.04466	1.03186	2.04466	up	FALSE	Homo sapiens nitrilase 1 (NIT1), transcript variant 1, mRNA [NM_005600]	4817	GO:0005739|GO:0008150|GO:0006807|GO:0000257	161090022	chr1	161089963	+	hs|1q23.3	NM_005600	nitrilase 1	NIT1	chr1:161089963-161090022	NM_005600	Hs.146406
A_23_P159775	2.89729	1.5347	2.89729	up	FALSE	Homo sapiens gamma-aminobutyric acid (GABA) A receptor, epsilon (GABRE), mRNA [NM_004961]	2564	GO:0005230|GO:0030054|GO:0005887|GO:0004890|GO:0045211|GO:0034707|GO:0006810|GO:0007214|GO:0005254	151121679	chrX	151121620	-	hs|Xq28	NM_004961	gamma-aminobutyric acid (GABA) A receptor, epsilon	GABRE	chrX:151121679-151121620	NM_004961	Hs.22785
A_24_P22050	2.30471	1.20459	2.30471	up	FALSE	Homo sapiens RAB20, member RAS oncogene family (RAB20), mRNA [NM_017817]	55647	GO:0045335|GO:0005794|GO:0007264|GO:0030670|GO:0090383|GO:0015031|GO:0005525|GO:0090385	111176078	chr13	111176019	-	hs|13q34	NM_017817	RAB20, member RAS oncogene family	RAB20	chr13:111176078-111176019	NM_017817	Hs.743563
A_23_P80362	2.11445	1.08028	2.11445	up	FALSE	Homo sapiens NHP2 non-histone chromosome protein 2-like 1 (S. cerevisiae) (NHP2L1), transcript variant 1, mRNA [NM_005008]	4809	GO:0008380|GO:0005515|GO:0010467|GO:0030515|GO:0031428|GO:0000398|GO:0042254|GO:0003723|GO:0005730|GO:0005681|GO:0005654|GO:0005634	42071130	chr22	42071071	-	hs|22q13.2	NM_005008	NHP2 non-histone chromosome protein 2-like 1 (S. cerevisiae)	NHP2L1	chr22:42071130-42071071	NM_005008	Hs.182255
A_23_P136916	2.61979	1.38945	2.61979	up	FALSE	Homo sapiens WD repeat domain 13 (WDR13), transcript variant 1, mRNA [NM_017883]	64743	GO:0005737|GO:0005730|GO:0005634	48462665	chrX	48460541	+	hs|Xp11.23	NM_017883	WD repeat domain 13	WDR13	chrX:48460541-48462665	NM_017883	Hs.521973
A_23_P40347	2.49473	1.31888	2.49473	up	FALSE	Homo sapiens histocompatibility (minor) 13 (HM13), transcript variant 2, mRNA [NM_178580]	81502	GO:0005515|GO:0005791|GO:0005886|GO:0009986|GO:0005783|GO:0031293|GO:0071458|GO:0042500|GO:0042803|GO:0033619|GO:0071556|GO:0008233|GO:0006509	30156987	chr20	30156928	+	hs|20q11.21	NM_178580	histocompatibility (minor) 13	HM13	chr20:30156928-30156987	NM_178580	Hs.373741
A_23_P161624	2.98871	1.57952	2.98871	up	FALSE	Homo sapiens FOS-like antigen 1 (FOSL1), mRNA [NM_005438]	8061	GO:0005515|GO:0042542|GO:0043005|GO:0008284|GO:0060674|GO:0003700|GO:0008285|GO:0006366|GO:0005634|GO:0051591|GO:0005829|GO:0051091|GO:0006935|GO:0031668|GO:0007612|GO:0034097|GO:0051412|GO:0007565|GO:0043065|GO:0000977|GO:0006357|GO:0042493|GO:0009615|GO:0045787|GO:0001701|GO:0007296|GO:0009612|GO:0042734|GO:0006968|GO:0009629|GO:0032570	65660157	chr11	65660098	-	hs|11q13.1	NM_005438	FOS-like antigen 1	FOSL1	chr11:65660157-65660098	NM_005438	Hs.283565
A_23_P51745	2.64436	1.40292	2.64436	up	FALSE	Homo sapiens prokineticin 1 (PROK1), mRNA [NM_032414]	84432	GO:0000187|GO:0008284|GO:0045765|GO:0051781|GO:0005576|GO:0001525|GO:0008083	110999509	chr1	110999450	+	hs|1p13.3	NM_032414	prokineticin 1	PROK1	chr1:110999450-110999509	NM_032414	Hs.514793
A_23_P204286	15.3899	3.94391	15.3899	up	FALSE	Homo sapiens matrix Gla protein (MGP), transcript variant 2, mRNA [NM_000900]	4256	GO:0031012|GO:0030500|GO:0001503|GO:0001502|GO:0005509|GO:0005578|GO:0008147|GO:0030154|GO:0005201	15034999	chr12	15034940	-	hs|12p12.3	NM_000900	matrix Gla protein	MGP	chr12:15034999-15034940	NM_000900	Hs.365706
A_32_P411592	2.19956	1.13721	2.19956	up	FALSE	Homo sapiens methyl-CpG binding domain protein 6 (MBD6), mRNA [NM_052897]	114785	GO:0005694|GO:0003682|GO:0005730|GO:0005634|GO:0003677	57923631	chr12	57923572	+	hs|12q13.3	NM_052897	methyl-CpG binding domain protein 6	MBD6	chr12:57923572-57923631	NM_052897	Hs.524523
A_33_P3237775	3.1902	1.67365	3.1902	up	FALSE	Homo sapiens nuclear receptor subfamily 1, group H, member 3 (NR1H3), transcript variant 1, mRNA [NM_005693]	10062	GO:0005515|GO:0034145|GO:2000189|GO:0010467|GO:0032376|GO:0000790|GO:0006367|GO:0044212|GO:0090341|GO:0032810|GO:0043031|GO:0090188|GO:0003707|GO:0070328|GO:0005634|GO:0010870|GO:0010875|GO:0060336|GO:0015485|GO:0045944|GO:0004879|GO:0044255|GO:0042632|GO:0010867|GO:0010745|GO:0045723|GO:0003713|GO:0055088|GO:0043277|GO:0000122|GO:0003677|GO:0045861|GO:0010887|GO:0043565|GO:0032270|GO:0071222|GO:…	47290280	chr11	47290221	+	hs|11p11.2	NM_005693	nuclear receptor subfamily 1, group H, member 3	NR1H3	chr11:47290221-47290280	NM_005693	Hs.438863
A_23_P106906	4.77443	2.25533	4.77443	up	FALSE	Homo sapiens periplakin (PPL), mRNA [NM_002705]	5493	GO:0030057|GO:0005739|GO:0005515|GO:0005886|GO:0031424|GO:0005200|GO:0005634|GO:0005856	4933127	chr16	4933068	-	hs|16p13.3	NM_002705	periplakin	PPL	chr16:4933127-4933068	NM_002705	Hs.192233
A_33_P3363665	2.4657	1.302	2.4657	up	FALSE	Homo sapiens nuclear transcription factor Y, gamma (NFYC), transcript variant 3, mRNA [NM_001142587]	4802	GO:0005515|GO:0006355|GO:0003700|GO:0046982|GO:0006357|GO:0003713|GO:0005634|GO:0044281|GO:0003677|GO:0006351|GO:0043565|GO:0016602|GO:0006457|GO:0005654|GO:0045893|GO:0044255	41232355	chr1	41232296	+	hs|1p34.2	NM_001142587	nuclear transcription factor Y, gamma	NFYC	chr1:41232296-41232355	NM_001142587	Hs.713051
A_23_P88234	2.22041	1.15082	2.22041	up	FALSE	Homo sapiens ER membrane protein complex subunit 9 (EMC9), mRNA [NM_016049]	51016	GO:0072546|GO:0005737	24608579	chr14	24608357	-	hs|14q12	NM_016049	ER membrane protein complex subunit 9	EMC9	chr14:24608579-24608357	NM_016049	Hs.271614
A_23_P92093	2.84732	1.50961	2.84732	up	FALSE	Homo sapiens cadherin, EGF LAG seven-pass G-type receptor 3 (CELSR3), mRNA [NM_001407]	1951	GO:0032880|GO:0005515|GO:0042384|GO:0007413|GO:0007186|GO:0005886|GO:0007218|GO:0004930|GO:0005509|GO:0016021|GO:0001764|GO:0007156	48674303	chr3	48674244	-	hs|3p21.31	NM_001407	cadherin, EGF LAG seven-pass G-type receptor 3	CELSR3	chr3:48674303-48674244	NM_001407	Hs.631926
A_24_P181672	2.05421	1.03859	2.05421	up	FALSE	Homo sapiens UDP-GlcNAc:betaGal beta-1,3-N-acetylglucosaminyltransferase-like 1 (B3GNTL1), mRNA [NM_001009905]	146712	GO:0016757	80915095	chr17	80914625	-	hs|17q25.3	NM_001009905	UDP-GlcNAc:betaGal beta-1,3-N-acetylglucosaminyltransferase-like 1	B3GNTL1	chr17:80915095-80914625	NM_001009905	Hs.607824
A_23_P37892	3.03721	1.60275	3.03721	up	FALSE	Homo sapiens glutamic pyruvate transaminase (alanine aminotransferase) 2 (GPT2), transcript variant 1, mRNA [NM_133443]	84706	GO:0034641|GO:0004021|GO:0042851|GO:0005759|GO:0042853|GO:0030170|GO:0006103|GO:0008652|GO:0044281	46964827	chr16	46964768	+	hs|16q11.2	NM_133443	glutamic pyruvate transaminase (alanine aminotransferase) 2	GPT2	chr16:46964768-46964827	NM_133443	Hs.460693
A_24_P64329	2.60584	1.38175	2.60584	up	FALSE	Homo sapiens serine/threonine kinase 32C (STK32C), mRNA [NM_173575]	282974	GO:0004674|GO:0005524|GO:0046872	134022595	chr10	134021654	-	hs|10q26.3	NM_173575	serine/threonine kinase 32C	STK32C	chr10:134022595-134021654	NM_173575	Hs.469002
A_23_P6546	2.31653	1.21197	2.31653	up	FALSE	Homo sapiens tubulin, gamma complex associated protein 6 (TUBGCP6), mRNA [NM_020461]	85378	GO:0008017|GO:0005813|GO:0000922|GO:0007020|GO:0000086|GO:0005874|GO:0000278|GO:0008274|GO:0005829	50656772	chr22	50656713	-	hs|22q13.33	NM_020461	tubulin, gamma complex associated protein 6	TUBGCP6	chr22:50656772-50656713	NM_020461	Hs.336431
A_24_P203689	5.45733	2.4482	5.45733	up	FALSE	Homo sapiens kinesin family member 7 (KIF7), mRNA [NM_198525]	374654	GO:0008017|GO:0005515|GO:0045880|GO:0005929|GO:0005871|GO:0045879|GO:0003777|GO:0005524|GO:0007018	90172282	chr15	90172223	-	hs|15q26.1	NM_198525	kinesin family member 7	KIF7	chr15:90172282-90172223	NM_198525	Hs.513134
A_23_P357104	3.52811	1.81889	3.52811	up	FALSE	Homo sapiens annexin A6 (ANXA6), transcript variant 1, mRNA [NM_001155]	309	GO:0005544|GO:0005515|GO:0042470|GO:0048471|GO:0006937|GO:0005509|GO:0006816|GO:0070062	150483193	chr5	150483134	-	hs|5q33.1	NM_001155	annexin A6	ANXA6	chr5:150483193-150483134	NM_001155	Hs.412117
A_23_P167599	2.72597	1.44677	2.72597	up	FALSE	Homo sapiens family with sequence similarity 134, member B (FAM134B), transcript variant 1, mRNA [NM_001034850]	54463	GO:0005801|GO:0005794|GO:0016021|GO:0019233	16473404	chr5	16473345	-	hs|5p15.1	NM_001034850	family with sequence similarity 134, member B	FAM134B	chr5:16473404-16473345	NM_001034850	Hs.481704
A_23_P163455	3.26629	1.70765	3.26629	up	FALSE	Homo sapiens microtubule-associated protein 1A (MAP1A), mRNA [NM_002373]	4130	GO:0008017|GO:0005515|GO:0016787|GO:0005198|GO:0007605|GO:0005875|GO:0005874|GO:0000226|GO:0005829	43823211	chr15	43823152	+	hs|15q15.3	NM_002373	microtubule-associated protein 1A	MAP1A	chr15:43823152-43823211	NM_002373	Hs.194301
A_33_P3276693	4.0816	2.02913	4.0816	up	FALSE	Homo sapiens placental growth factor (PGF), transcript variant 1, mRNA [NM_002632]	5228	GO:0048010|GO:0001666|GO:0001658|GO:0007565|GO:0008284|GO:0046982|GO:0042493|GO:0031100|GO:0007267|GO:0002040|GO:0005576|GO:0060688|GO:0005615|GO:0045766|GO:0042803|GO:0032870|GO:0030154|GO:0007165|GO:0001938|GO:0016020|GO:0051781|GO:0008083|GO:0008201	75408599	chr14	75408540	-	hs|14q24.3	NM_002632	placental growth factor	PGF	chr14:75408599-75408540	NM_002632	Hs.252820
A_23_P102508	2.20237	1.13906	2.20237	up	FALSE	Homo sapiens solute carrier family 5 (sodium/multivitamin and iodide cotransporter), member 6 (SLC5A6), transcript variant 1, mRNA [NM_021095]	8884	GO:0012506|GO:0015887|GO:0005886|GO:0015939|GO:0006768|GO:0006767|GO:0044281|GO:0031526|GO:0055085|GO:0016020|GO:0005887|GO:0006766|GO:0008523|GO:0006810|GO:0015878	27423111	chr2	27423052	-	hs|2p23.3	NM_021095	solute carrier family 5 (sodium/multivitamin and iodide cotransporter), member 6	SLC5A6	chr2:27423111-27423052	NM_021095	Hs.435735
A_23_P69810	3.77702	1.91725	3.77702	up	FALSE	Homo sapiens 1-acylglycerol-3-phosphate O-acyltransferase 9 (AGPAT9), transcript variant 1, mRNA [NM_032717]	84803	GO:0032006|GO:0005783|GO:0004366|GO:0044281|GO:0003841|GO:0005789|GO:0016024|GO:0019432|GO:0016021|GO:0006644|GO:0006654|GO:0044255|GO:0046474	84526643	chr4	84526584	+	hs|4q21.23	NM_032717	1-acylglycerol-3-phosphate O-acyltransferase 9	AGPAT9	chr4:84526584-84526643	NM_032717	Hs.99196
A_24_P289726	2.70829	1.43738	2.70829	up	FALSE	Homo sapiens proteasome (prosome, macropain) 26S subunit, non-ATPase, 3 (PSMD3), mRNA [NM_002809]	5709	GO:0010467|GO:0002474|GO:0044281|GO:0031145|GO:0005829|GO:0034641|GO:0000082|GO:0016032|GO:0030234|GO:0006977|GO:0000209|GO:0000502|GO:0043066|GO:0016070|GO:0042176|GO:0016071|GO:0006521|GO:0051437|GO:0042590|GO:0006915|GO:0042981|GO:0051436|GO:0051439|GO:0002479|GO:0005654|GO:0022624|GO:0000278	38153624	chr17	38152574	+	hs|17q21.1	NM_002809	proteasome (prosome, macropain) 26S subunit, non-ATPase, 3	PSMD3	chr17:38152574-38153624	NM_002809	Hs.12970
A_23_P167030	17.0229	4.0894	17.0229	up	FALSE	Homo sapiens parathyroid hormone 1 receptor (PTH1R), transcript variant 1, mRNA [NM_000316]	5745	GO:0005515|GO:0008284|GO:0008285|GO:0005886|GO:0045453|GO:0060732|GO:0007200|GO:0005634|GO:0030282|GO:0031526|GO:0043621|GO:0007204|GO:0016323|GO:0005737|GO:0016324|GO:0004991|GO:0002062|GO:0048469|GO:0007568|GO:0043235|GO:0001501|GO:0007186|GO:0002076|GO:0007187|GO:0005887|GO:0007188|GO:0007189|GO:0017046	46944255	chr3	46944115	+	hs|3p21.31	NM_000316	parathyroid hormone 1 receptor	PTH1R	chr3:46944115-46944255	NM_000316	Hs.1019
A_23_P57868	2.59655	1.37659	2.59655	up	FALSE	Homo sapiens aminoacylase 1 (ACY1), transcript variant 1, mRNA [NM_000666]	95	GO:0006520|GO:0006508|GO:0004046|GO:0046872|GO:0008237|GO:0005829	52023038	chr3	52022979	+	hs|3p21.2	NM_000666	aminoacylase 1	ACY1	chr3:52022979-52023038	NM_000666	Hs.334707
A_23_P15272	3.01564	1.59246	3.01564	up	FALSE	Homo sapiens ATP-binding cassette, sub-family C (CFTR/MRP), member 6 (ABCC6), transcript variant 2, mRNA [NM_001079528]	368	GO:0016323|GO:0005215|GO:0016324|GO:0005886|GO:0042493|GO:0006810|GO:0042626|GO:0016021|GO:0055085|GO:0016328|GO:0007601|GO:0005524	16315134	chr16	16315075	-	hs|16p13.11	NM_001079528	ATP-binding cassette, sub-family C (CFTR/MRP), member 6	ABCC6	chr16:16315134-16315075	NM_001079528	Hs.442182
A_33_P3307660	2.42568	1.27839	2.42568	up	FALSE	Homo sapiens kelch domain containing 4 (KLHDC4), transcript variant 3, mRNA [NM_001184854]	54758	GO:0005515	87744901	chr16	87744842	-	hs|16q24.2	NM_001184854	kelch domain containing 4	KLHDC4	chr16:87744901-87744842	NM_001184854	Hs.123450
A_23_P43476	5.43379	2.44196	5.43379	up	FALSE	Homo sapiens very low density lipoprotein receptor (VLDLR), transcript variant 1, mRNA [NM_003383]	7436	GO:0005515|GO:0005886|GO:0021517|GO:0005041|GO:0034361|GO:0001948|GO:0030229|GO:0045860|GO:0007613|GO:0034447|GO:1900006|GO:0008203|GO:0005509|GO:0000122|GO:0006898|GO:0038026|GO:0007399|GO:0038025|GO:0007165|GO:0005905|GO:0016020|GO:0006869|GO:0016021|GO:0034185|GO:0034436|GO:0034437|GO:0048306|GO:0034189	2653956	chr9	2653897	+	hs|9p24.2	NM_003383	very low density lipoprotein receptor	VLDLR	chr9:2653897-2653956	NM_003383	Hs.370422
A_33_P3288754	2.17689	1.12227	2.17689	up	FALSE	Homo sapiens chromosome 19 open reading frame 48 (C19orf48), mRNA [NM_199249]	84798		51301021	chr19	51300962	-	hs|19q13.33	NM_199249	chromosome 19 open reading frame 48	C19orf48	chr19:51301021-51300962	NM_199249	Hs.256301
A_23_P323227	2.83456	1.50312	2.83456	up	FALSE	Homo sapiens protein phosphatase 1, catalytic subunit, alpha isozyme (PPP1CA), transcript variant 3, mRNA [NM_001008709]	5499	GO:0005515|GO:0030324|GO:0005634|GO:0044281|GO:0046872|GO:0005829|GO:0005737|GO:0006470|GO:0043197|GO:0000164|GO:0043204|GO:0007179|GO:0004722|GO:0019433|GO:0030512|GO:0005979|GO:0005977|GO:0005730|GO:0042587|GO:0007049|GO:0070688|GO:0043021|GO:0048754|GO:0072357|GO:0005981|GO:0051301	67166439	chr11	67166297	-	hs|11q13.2	NM_001008709	protein phosphatase 1, catalytic subunit, alpha isozyme	PPP1CA	chr11:67166439-67166297	NM_001008709	Hs.183994
A_32_P7015	20.1138	4.33011	20.1138	up	FALSE	Homo sapiens tetraspanin 15 (TSPAN15), mRNA [NM_012339]	23555	GO:0016020|GO:0005887	71267109	chr10	71267050	+	hs|10q22.1	NM_012339	tetraspanin 15	TSPAN15	chr10:71267050-71267109	NM_012339	Hs.499941
A_24_P269062	5.7799	2.53105	5.7799	up	FALSE	Homo sapiens sprouty homolog 4 (Drosophila) (SPRY4), transcript variant 1, mRNA [NM_030964]	81848	GO:0005515|GO:0005737|GO:0043407|GO:0032587|GO:0007275	141690630	chr5	141690571	-	hs|5q31.3	NM_030964	sprouty homolog 4 (Drosophila)	SPRY4	chr5:141690630-141690571	NM_030964	Hs.323308
A_24_P27229	6.77972	2.76123	6.77972	up	FALSE	Homo sapiens cysteine sulfinic acid decarboxylase (CSAD), transcript variant 1, mRNA [NM_015989]	51380	GO:0034641|GO:0000096|GO:0000098|GO:0030170|GO:0004782|GO:0044281|GO:0042412	53553708	chr12	53553475	-	hs|12q13.13	NM_015989	cysteine sulfinic acid decarboxylase	CSAD	chr12:53553708-53553475	NM_015989	Hs.279815
A_24_P262407	2.99183	1.58103	2.99183	up	FALSE	Homo sapiens thyroid hormone receptor, alpha (THRA), transcript variant 1, mRNA [NM_199334]	7067	GO:0005515|GO:0010467|GO:0003700|GO:0006367|GO:0044212|GO:0006366|GO:0008016|GO:0009409|GO:0003707|GO:0010831|GO:2000143|GO:0042994|GO:0005634|GO:0030878|GO:0050994|GO:0070324|GO:0032403|GO:0005829|GO:0045944|GO:0008050|GO:0007611|GO:0017055|GO:0045925|GO:0033032|GO:0002155|GO:0006357|GO:0019904|GO:0002153|GO:0031490|GO:0043565|GO:0009755|GO:0001503|GO:0001502|GO:0030218|GO:0017025|GO:0005654|GO:…	38245587	chr17	38245528	+	hs|17q21.1	NM_199334	thyroid hormone receptor, alpha	THRA	chr17:38245528-38245587	NM_199334	Hs.724
A_23_P87791	56.7171	5.82571	56.7171	up	FALSE	Homo sapiens acetyl-CoA carboxylase beta (ACACB), mRNA [NM_001093]	32	GO:0005515|GO:0006853|GO:0006768|GO:0006767|GO:0044281|GO:2001295|GO:0005524|GO:0006084|GO:0046872|GO:0012505|GO:0005829|GO:0005739|GO:0005737|GO:0031325|GO:0006112|GO:0016020|GO:0051289|GO:0006766|GO:0004075|GO:0006633|GO:0003989|GO:0044255	109703245	chr12	109703078	+	hs|12q24.11	NM_001093	acetyl-CoA carboxylase beta	ACACB	chr12:109703078-109703245	NM_001093	Hs.234898
A_23_P27400	4.35368	2.12224	4.35368	up	FALSE	Homo sapiens hyaluronan synthase 1 (HAS1), mRNA [NM_001523]	3036	GO:0005886|GO:0005975|GO:0044281|GO:0006024|GO:0045226|GO:0085029|GO:0036120|GO:0010764|GO:0005887|GO:0030213|GO:0030212|GO:0050501|GO:0007155|GO:0030203	52220222	chr19	52219584	-	hs|19q13.41	NM_001523	hyaluronan synthase 1	HAS1	chr19:52220222-52219584	NM_001523	Hs.57697
A_23_P259012	2.97232	1.57159	2.97232	up	FALSE	Homo sapiens BRCA1 associated protein-1 (ubiquitin carboxy-terminal hydrolase) (BAP1), mRNA [NM_004656]	8314	GO:0071108|GO:0005515|GO:0006511|GO:0016579|GO:0004843|GO:0008285|GO:0005730|GO:0005634|GO:0001558|GO:0035517|GO:0043231|GO:0005737|GO:0035522|GO:0003682|GO:0051726|GO:0008233|GO:0004221|GO:0006464	52435946	chr3	52435887	-	hs|3p21.1	NM_004656	BRCA1 associated protein-1 (ubiquitin carboxy-terminal hydrolase)	BAP1	chr3:52435946-52435887	NM_004656	Hs.106674
A_32_P167471	5.55984	2.47504	5.55984	up	FALSE	Homo sapiens calmin (calponin-like, transmembrane) (CLMN), mRNA [NM_024734]	79789	GO:0005737|GO:0008285|GO:0003779|GO:0016021|GO:0031175	95648676	chr14	95648617	-	hs|14q32.13	NM_024734	calmin (calponin-like, transmembrane)	CLMN	chr14:95648676-95648617	NM_024734	Hs.301478
A_24_P6083	3.54526	1.82589	3.54526	up	FALSE	Homo sapiens coiled-coil-helix-coiled-coil-helix domain containing 10 (CHCHD10), mRNA [NM_213720]	400916	GO:0005739|GO:0003674|GO:0006754|GO:2000984|GO:0006119	24108416	chr22	24108357	-	hs|22q11.23	NM_213720	coiled-coil-helix-coiled-coil-helix domain containing 10	CHCHD10	chr22:24108416-24108357	NM_213720	Hs.66915
A_23_P19333	14.2289	3.83075	14.2289	up	FALSE	Homo sapiens triggering receptor expressed on myeloid cells 1 (TREM1), transcript variant 1, mRNA [NM_018643]	54210	GO:0035556|GO:0005886|GO:0007596|GO:0045087|GO:0006959|GO:0005576|GO:0004872|GO:0016021|GO:0050900	41248727	chr6	41243938	-	hs|6p21.1	NM_018643	triggering receptor expressed on myeloid cells 1	TREM1	chr6:41248727-41243938	NM_018643	Hs.283022
A_23_P107661	4.52121	2.17671	4.52121	up	FALSE	Homo sapiens protein phosphatase 2, regulatory subunit A, alpha (PPP2R1A), transcript variant 1, mRNA [NM_014225]	5518	GO:0005515|GO:0008380|GO:0010467|GO:0030308|GO:0030111|GO:0006672|GO:0008601|GO:0000159|GO:0005634|GO:0030155|GO:0003823|GO:0005829|GO:0005739|GO:0000188|GO:0006470|GO:0007059|GO:0000184|GO:0000086|GO:0015630|GO:0004722|GO:0006275|GO:0042518|GO:0006355|GO:0010033|GO:0046982|GO:0016070|GO:0016071|GO:0007084|GO:0070262|GO:0006915|GO:0042981|GO:0006461|GO:0016020|GO:0008543|GO:0019932|GO:0045595|GO:…	52729268	chr19	52729053	+	hs|19q13.41	NM_014225	protein phosphatase 2, regulatory subunit A, alpha	PPP2R1A	chr19:52729053-52729268	NM_014225	Hs.467192
A_33_P3384825	2.07493	1.05306	2.07493	up	FALSE	Homo sapiens CTD nuclear envelope phosphatase 1 (CTDNEP1), transcript variant 1, mRNA [NM_015343]	23399	GO:0005515|GO:0034504|GO:0031965|GO:0005737|GO:0010867|GO:0006470|GO:0005789|GO:0071595|GO:0006998|GO:0016021|GO:0005635|GO:0004722	7147064	chr17	7147005	-	hs|17p13.1	NM_015343	CTD nuclear envelope phosphatase 1	CTDNEP1	chr17:7147064-7147005	NM_015343	Hs.513913
A_23_P254863	2.48152	1.31122	2.48152	up	FALSE	Homo sapiens serine/threonine-protein kinase NIM1 (NIM1), transcript variant 1, mRNA [NM_153361]	167359	GO:0000287|GO:0004674|GO:0006468|GO:0005524	43280762	chr5	43280703	+	hs|5p12	NM_153361	serine/threonine-protein kinase NIM1	NIM1	chr5:43280703-43280762	NM_153361	Hs.25845
A_23_P252808	2.97399	1.5724	2.97399	up	FALSE	Homo sapiens WW domain binding protein 1 (WBP1), mRNA [NM_012477]	23559	GO:0005515|GO:0008150|GO:0050699|GO:0005575	74687793	chr2	74687734	+	hs|2p13.1	NM_012477	WW domain binding protein 1	WBP1	chr2:74687734-74687793	NM_012477	Hs.516114
A_23_P367405	2.03318	1.02374	2.03318	up	FALSE	Homo sapiens pterin-4 alpha-carbinolamine dehydratase/dimerization cofactor of hepatocyte nuclear factor 1 alpha (PCBD1), mRNA [NM_000281]	5092	GO:0043496|GO:0005515|GO:0006559|GO:0006729|GO:0003713|GO:0005730|GO:0004505|GO:0005634|GO:0044281|GO:0051291|GO:0006351|GO:0005829|GO:0042802|GO:0034641|GO:0005737|GO:0051289|GO:0045893|GO:0008124	72643511	chr10	72643452	-	hs|10q22.1	NM_000281	pterin-4 alpha-carbinolamine dehydratase/dimerization cofactor of hepatocyte nuclear factor 1 alpha	PCBD1	chr10:72643511-72643452	NM_000281	Hs.3192
A_24_P399630	2.88236	1.52725	2.88236	up	FALSE	Homo sapiens protein kinase, cAMP-dependent, catalytic, alpha (PRKACA), transcript variant 1, mRNA [NM_002730]	5566	GO:0005515|GO:2000810|GO:0031594|GO:0035584|GO:0006094|GO:0071158|GO:0007243|GO:0046777|GO:0007173|GO:0018105|GO:0006833|GO:0019433|GO:0031625|GO:0005813|GO:0001707|GO:0019901|GO:0031588|GO:0005975|GO:0043393|GO:0050804|GO:0086064|GO:0005929|GO:0071872|GO:0002027|GO:0008543|GO:0045087|GO:0055117|GO:0000278|GO:0004691|GO:0048240|GO:0034237|GO:0005886|GO:0097225|GO:0005634|GO:0007202|GO:0044281|GO:…	14203200	chr19	14203141	-	hs|19p13.12	NM_002730	protein kinase, cAMP-dependent, catalytic, alpha	PRKACA	chr19:14203200-14203141	NM_002730	Hs.631630
A_23_P24444	6.74796	2.75445	6.74796	up	FALSE	Homo sapiens 7-dehydrocholesterol reductase (DHCR7), transcript variant 1, mRNA [NM_001360]	1717	GO:0006695|GO:0001568|GO:0005783|GO:0030324|GO:0045540|GO:0047598|GO:0044281|GO:0009791|GO:0030154|GO:0005640|GO:0035264|GO:0042127|GO:0005789|GO:0016021	71145573	chr11	71145514	-	hs|11q13.4	NM_001360	7-dehydrocholesterol reductase	DHCR7	chr11:71145573-71145514	NM_001360	Hs.503134
A_23_P252825	2.0608	1.04321	2.0608	up	FALSE	Homo sapiens SREBF chaperone (SCAP), mRNA [NM_012235]	22937	GO:0005515|GO:0001666|GO:0012507|GO:0032868|GO:0005794|GO:0005783|GO:0045541|GO:0007568|GO:0045716|GO:0044281|GO:0032403|GO:0043234|GO:0032933|GO:0042304|GO:0000139|GO:0005789|GO:0051082|GO:0016021|GO:0008203	47455533	chr3	47455474	-	hs|3p21.31	NM_012235	SREBF chaperone	SCAP	chr3:47455533-47455474	NM_012235	Hs.531789
A_32_P204676	16.0291	4.00262	16.0291	up	FALSE	Homo sapiens fatty acid binding protein 5 (psoriasis-associated) (FABP5), mRNA [NM_001444]	2171	GO:0006629|GO:0005515|GO:0005215|GO:0005737|GO:0005504|GO:0015758|GO:0008544|GO:0009611|GO:0006006|GO:0008289|GO:0006656	82195675	chr8	82195616	+	hs|8q21.13	NM_001444	fatty acid binding protein 5 (psoriasis-associated)	FABP5	chr8:82195616-82195675	NM_001444	Hs.408061
A_23_P374389	2.13969	1.0974	2.13969	up	FALSE	Homo sapiens PWWP domain containing 2B (PWWP2B), transcript variant 1, mRNA [NM_138499]	170394		134231073	chr10	134231014	+	hs|10q26.3	NM_138499	PWWP domain containing 2B	PWWP2B	chr10:134231014-134231073	NM_138499	Hs.527751
A_33_P3629678	3.42183	1.77477	3.42183	up	FALSE	Homo sapiens collagen, type V, alpha 1 (COL5A1), transcript variant 1, mRNA [NM_000093]	1289	GO:0035313|GO:0048592|GO:0005588|GO:0035989|GO:0046872|GO:0022617|GO:0007411|GO:0030198|GO:0030199|GO:0030574|GO:0045112|GO:0043206|GO:0007155|GO:0008201|GO:0001568|GO:0048407|GO:0043394|GO:0005576|GO:0005604|GO:0031012|GO:0003007|GO:0005178|GO:0016477|GO:0051128|GO:0005788|GO:0043588|GO:0032964|GO:0005201	137736386	chr9	137736327	+	hs|9q34.3	NM_000093	collagen, type V, alpha 1	COL5A1	chr9:137736327-137736386	NM_000093	Hs.210283
A_23_P139704	2.36309	1.24068	2.36309	up	FALSE	Homo sapiens dual specificity phosphatase 6 (DUSP6), transcript variant 1, mRNA [NM_001946]	1848	GO:0014070|GO:0034142|GO:0042663|GO:0060420|GO:0051409|GO:0009953|GO:0051403|GO:0030154|GO:0035335|GO:0005829|GO:0000188|GO:0002756|GO:0005737|GO:0002755|GO:0070373|GO:0034138|GO:0017017|GO:0004725|GO:0048011|GO:0043065|GO:0038124|GO:0038123|GO:0034134|GO:0042493|GO:0002224|GO:0040036|GO:0045087|GO:0005654|GO:0034166|GO:0035666|GO:0034146|GO:0034162	89742203	chr12	89742144	-	hs|12q21.33	NM_001946	dual specificity phosphatase 6	DUSP6	chr12:89742203-89742144	NM_001946	Hs.298654
A_23_P217088	3.2291	1.69113	3.2291	up	FALSE	Homo sapiens adenylate kinase 1 (AK1), mRNA [NM_000476]	203	GO:0046034|GO:0015949|GO:0005886|GO:0004550|GO:0055086|GO:0036126|GO:0004017|GO:0009142|GO:0044281|GO:0005524|GO:0001520|GO:0005829|GO:0006165|GO:0005737|GO:0007050	130630712	chr9	130630653	-	hs|9q34.11	NM_000476	adenylate kinase 1	AK1	chr9:130630712-130630653	NM_000476	Hs.175473
A_23_P43800	2.33007	1.22037	2.33007	up	FALSE	Homo sapiens block of proliferation 1 (BOP1), mRNA [NM_015201]	23246	GO:0070545|GO:0005515|GO:0000463|GO:0008283|GO:0042254|GO:0030529|GO:0051726|GO:0005654	145486576	chr8	145486433	-	hs|8q24.3	NM_015201	block of proliferation 1	BOP1	chr8:145486576-145486433	NM_015201	Hs.645279
A_23_P419602	2.64474	1.40312	2.64474	up	FALSE	Homo sapiens sterol regulatory element binding transcription factor 2 (SREBF2), transcript variant 1, mRNA [NM_004599]	6721	GO:0005515|GO:0006629|GO:2000188|GO:0003700|GO:0005783|GO:0005634|GO:0044281|GO:0005829|GO:0005737|GO:0045944|GO:0032937|GO:0046983|GO:0044255|GO:0072368|GO:0008203|GO:0071499|GO:0012507|GO:0000247|GO:0070888|GO:0000122|GO:0000978|GO:0008022|GO:0010886|GO:0006351|GO:0055098|GO:0000139|GO:0090370|GO:0005789|GO:0005654	42302258	chr22	42302199	+	hs|22q13.2	NM_004599	sterol regulatory element binding transcription factor 2	SREBF2	chr22:42302199-42302258	NM_004599	Hs.443258
A_23_P70359	3.69232	1.88453	3.69232	up	FALSE	Homo sapiens AGPAT4 intronic transcript 1 (non-protein coding) (AGPAT4-IT1), long non-coding RNA [NR_024277]	79992		161581396	chr6	161581337	-	hs|6q26	NR_024277	AGPAT4 intronic transcript 1 (non-protein coding)	AGPAT4-IT1	chr6:161581396-161581337	NR_024277	Hs.664873
A_24_P50245	7.22432	2.85286	7.22432	up	FALSE	Homo sapiens major histocompatibility complex, class II, DM alpha (HLA-DMA), mRNA [NM_006120]	3108	GO:0048839|GO:0016064|GO:0005771|GO:0042613|GO:0005765|GO:0015031|GO:0045059|GO:0019886|GO:0006461|GO:0050778|GO:0031902|GO:0051085|GO:0016021|GO:0045582	32917477	chr6	32917418	-	hs|6p21.32	NM_006120	major histocompatibility complex, class II, DM alpha	HLA-DMA	chr6:32917477-32917418	NM_006120	Hs.728759
A_23_P150935	3.13868	1.65016	3.13868	up	FALSE	Homo sapiens trophinin associated protein (TROAP), transcript variant 1, mRNA [NM_005480]	10024	GO:0005515|GO:0005737|GO:0007155	49725475	chr12	49725416	+	hs|12q13.12	NM_005480	trophinin associated protein	TROAP	chr12:49725416-49725475	NM_005480	Hs.524399
A_23_P42257	2.16579	1.11489	2.16579	up	FALSE	Homo sapiens immediate early response 3 (IER3), mRNA [NM_003897]	8870	GO:0005515|GO:0043066|GO:0045732|GO:0043065|GO:2001020|GO:0006915|GO:0005634|GO:0009653|GO:0006282|GO:0050728|GO:0001562|GO:0000075|GO:2000377|GO:0016021|GO:0045820|GO:0046822|GO:0003085	30711371	chr6	30711312	-	hs|6p21.33	NM_003897	immediate early response 3	IER3	chr6:30711371-30711312	NM_003897	Hs.76095
A_33_P3264042	5.20992	2.38126	5.20992	up	FALSE	Homo sapiens EF-hand calcium binding domain 3 (EFCAB3), transcript variant 1, mRNA [NM_001144933]	146779	GO:0005509	60493671	chr17	60493612	+	hs|17q23.2	NM_001144933	EF-hand calcium binding domain 3	EFCAB3	chr17:60493612-60493671	NM_001144933	Hs.152670
A_19_P00316398	2.36572	1.24228	2.36572	up	FALSE	Homo sapiens maternally expressed 3 (non-protein coding) (MEG3), transcript variant 16, long non-coding RNA [NR_046473]	55384		101312809	chr14	101312750	+	hs|14q32.2	NR_046473	maternally expressed 3 (non-protein coding)	MEG3	chr14:101312750-101312809	NR_046473	Hs.654863
A_23_P206107	2.65056	1.4063	2.65056	up	FALSE	Homo sapiens unc-51 like kinase 3 (ULK3), transcript variant 1, mRNA [NM_001099436]	25989	GO:0005515|GO:0045880|GO:0005737|GO:0046777|GO:0004674|GO:0006914|GO:0045879|GO:0000407|GO:0005524|GO:0090398	75128999	chr15	75128940	-	hs|15q24.1	NM_001099436	unc-51 like kinase 3	ULK3	chr15:75128999-75128940	NM_001099436	Hs.513034
A_24_P235783	2.07634	1.05404	2.07634	up	FALSE	splicing factor 1 [Source:HGNC Symbol;Acc:12950] [ENST00000463343]	7536	GO:0000245|GO:0006355|GO:0003714|GO:0003723|GO:0005730|GO:0050810|GO:0005634|GO:0022402|GO:0003676|GO:0000389|GO:0006351|GO:0000398|GO:0030238|GO:0033327|GO:0005840|GO:0005681|GO:0008270	64543888	chr11	64543829	-	hs|11q13.1	D26121	splicing factor 1	SF1	chr11:64543888-64543829
A_23_P42306	4.56609	2.19096	4.56609	up	FALSE	Homo sapiens major histocompatibility complex, class II, DM alpha (HLA-DMA), mRNA [NM_006120]	3108	GO:0048839|GO:0016064|GO:0005771|GO:0042613|GO:0005765|GO:0015031|GO:0045059|GO:0019886|GO:0006461|GO:0050778|GO:0031902|GO:0051085|GO:0016021|GO:0045582	32916625	chr6	32916566	-	hs|6p21.32	NM_006120	major histocompatibility complex, class II, DM alpha	HLA-DMA	chr6:32916625-32916566	NM_006120	Hs.728759
A_23_P419714	2.75603	1.46259	2.75603	up	FALSE	Homo sapiens BTB (POZ) domain containing 11 (BTBD11), transcript variant a, mRNA [NM_001018072]	121551	GO:0046982|GO:0016021	108052938	chr12	108052879	+	hs|12q23.3	NM_001018072	BTB (POZ) domain containing 11	BTBD11	chr12:108052879-108052938	NM_001018072	Hs.271272
A_19_P00315523	3.41923	1.77367	3.41923	up	FALSE	Q9NJS2_LEIIN (Q9NJS2) 22 kDa potentially aggravating protein papLe22, partial (10%) [THC2544193]	441172		139015554	chr6	139015495	+	hs|6q24.1		uncharacterized LOC441172	FLJ46906	chr6:139015495-139015554
A_23_P74609	5.20386	2.37958	5.20386	up	FALSE	Homo sapiens G0/G1switch 2 (G0S2), mRNA [NM_015714]	50486	GO:0005811|GO:0005739|GO:0005515|GO:0003674|GO:2001238|GO:0044281|GO:0097191|GO:0044255	209849656	chr1	209849597	+	hs|1q32.2	NM_015714	G0/G1switch 2	G0S2	chr1:209849597-209849656	NM_015714	Hs.432132
A_19_P00813157	2.86171	1.51688	2.86171	up	FALSE				86386263	chr6	86386204	-	hs|6q14.3				chr6:086386263-086386204
A_33_P3336397	3.7938	1.92365	3.7938	up	FALSE	Homo sapiens uncharacterized LOC100506688 (LOC100506688), transcript variant 1, long non-coding RNA [NR_104614]	100506688		987403	chr5	987344	-	hs|5p15.33	NR_104614	uncharacterized LOC100506688	LOC100506688	chr5:987403-987344	NR_104614	Hs.532063
A_23_P258340	2.30444	1.20442	2.30444	up	FALSE	Homo sapiens peptidylprolyl isomerase A (cyclophilin A) (PPIA), mRNA [NM_021130]	5478	GO:0005515|GO:0000413|GO:0019076|GO:0030260|GO:0050714|GO:0045069|GO:0005634|GO:0050900|GO:0005829|GO:0006457|GO:0016032|GO:0006278|GO:0045070|GO:0042277|GO:0019061|GO:0003755|GO:0030168|GO:0046790|GO:0005576|GO:0019068|GO:0034389|GO:0007596|GO:0019048|GO:0002576|GO:0051082	44839459	chr7	44839400	+	hs|7p13	NM_021130	peptidylprolyl isomerase A (cyclophilin A)	PPIA	chr7:44839400-44839459	NM_021130	Hs.356331
A_23_P55873	2.2025	1.13914	2.2025	up	FALSE	Homo sapiens coiled-coil and C2 domain containing 1A (CC2D1A), mRNA [NM_017721]	54862	GO:0007165|GO:0001078|GO:0005737|GO:0005815|GO:0005634|GO:0004871|GO:0043123|GO:0000978	14041342	chr19	14041283	+	hs|19p13.12	NM_017721	coiled-coil and C2 domain containing 1A	CC2D1A	chr19:14041283-14041342	NM_017721	Hs.269592
A_24_P302802	2.26907	1.1821	2.26907	up	FALSE	Homo sapiens propionyl CoA carboxylase, beta polypeptide (PCCB), transcript variant 1, mRNA [NM_000532]	5096	GO:0005739|GO:0006635|GO:0006766|GO:0005759|GO:0006768|GO:0004658|GO:0019626|GO:0006767|GO:0044281|GO:0005524|GO:0044255|GO:0005829	136035866	chr3	136035807	+	hs|3q22.3	NM_000532	propionyl CoA carboxylase, beta polypeptide	PCCB	chr3:136035807-136035866	NM_000532	Hs.63788
A_23_P33216	2.01189	1.00855	2.01189	up	FALSE	Homo sapiens ATP synthase, H+ transporting, mitochondrial F1 complex, beta polypeptide (ATP5B), mRNA [NM_001686]	506	GO:0006629|GO:0005515|GO:0042645|GO:0005215|GO:0042288|GO:0006200|GO:0005886|GO:0044281|GO:0006091|GO:0005739|GO:0006754|GO:0046961|GO:0005759|GO:0006933|GO:0016887|GO:0044237|GO:0031966|GO:0009986|GO:0022857|GO:0001525|GO:0005524|GO:0005754|GO:0005753|GO:0022904|GO:0046933|GO:0042776|GO:0015991|GO:0051453|GO:0015992	57036312	chr12	57036253	-	hs|12q13.3	NM_001686	ATP synthase, H+ transporting, mitochondrial F1 complex, beta polypeptide	ATP5B	chr12:57036312-57036253	NM_001686	Hs.406510
A_24_P65864	2.54554	1.34797	2.54554	up	FALSE	Homo sapiens NSFL1 (p97) cofactor (p47) (NSFL1C), transcript variant 1, mRNA [NM_016143]	55968	GO:0005515|GO:0005795|GO:0005694|GO:0005634|GO:0008289	1433773	chr20	1433714	-	hs|20p13	NM_016143	NSFL1 (p97) cofactor (p47)	NSFL1C	chr20:1433773-1433714	NM_016143	Hs.12865
A_19_P00320665	3.25679	1.70345	3.25679	up	FALSE	Homo sapiens uncharacterized LOC441172 (FLJ46906), long non-coding RNA [NR_033896]	441172		139018101	chr6	139018042	+	hs|6q24.1	NR_033896	uncharacterized LOC441172	FLJ46906	chr6:139018042-139018101	NR_033896	Hs.92290
A_24_P184445	2.98618	1.5783	2.98618	up	FALSE	Homo sapiens matrix metallopeptidase 19 (MMP19), transcript variant 1, mRNA [NM_002429]	4327	GO:0005509|GO:0005578|GO:0001554|GO:0001542|GO:0005576|GO:0001525|GO:0051591|GO:0030154|GO:0001541|GO:0022617|GO:0030198|GO:0030574|GO:0006508|GO:0008270|GO:0009725|GO:0004222	56229481	chr12	56229422	-	hs|12q13.2	NM_002429	matrix metallopeptidase 19	MMP19	chr12:56229481-56229422	NM_002429	Hs.591033
A_23_P137856	2.84576	1.50881	2.84576	up	FALSE	Homo sapiens mucin 1, cell surface associated (MUC1), transcript variant 1, mRNA [NM_002456]	4582	GO:0090240|GO:0003712|GO:0005515|GO:0000790|GO:0009986|GO:0005796|GO:0016266|GO:0005576|GO:0043618|GO:0000978|GO:0002039|GO:0016324|GO:0005737|GO:0010944|GO:0005887|GO:0006978|GO:0044267|GO:0043687|GO:0036003|GO:0006977	155159726	chr1	155158652	-	hs|1q22	NM_002456	mucin 1, cell surface associated	MUC1	chr1:155159726-155158652	NM_002456	Hs.89603
A_33_P3361636	9.79054	3.29139	9.79054	up	FALSE	Homo sapiens matrix Gla protein (MGP), transcript variant 1, mRNA [NM_001190839]	4256	GO:0031012|GO:0030500|GO:0001503|GO:0001502|GO:0005509|GO:0005578|GO:0008147|GO:0030154|GO:0005201	15034886	chr12	15034827	-	hs|12p12.3	NM_001190839	matrix Gla protein	MGP	chr12:15034886-15034827	NM_001190839	Hs.365706
A_24_P127564	3.20972	1.68245	3.20972	up	FALSE	Homo sapiens sperm acrosome associated 6, pseudogene (SPACA6P), long non-coding RNA [NR_024330]	147650		52206548	chr19	52206489	+	hs|19q13.41	NR_024330	sperm acrosome associated 6, pseudogene	SPACA6P	chr19:52206489-52206548	NR_024330	Hs.467174
A_23_P310956	3.91572	1.96928	3.91572	up	FALSE	Homo sapiens collagen, type VI, alpha 2 (COL6A2), transcript variant 2C2a', mRNA [NM_058175]	1292	GO:0005515|GO:0005581|GO:0005578|GO:0005576|GO:0005615|GO:0070208|GO:0042383|GO:0031012|GO:0043234|GO:0016337|GO:0022617|GO:0007411|GO:0030198|GO:0030574|GO:0005788|GO:0030674|GO:0005201	47549350	chr21	47549291	+	hs|21q22.3	NM_058175	collagen, type VI, alpha 2	COL6A2	chr21:47549291-47549350	NM_058175	Hs.420269
A_23_P23728	2.91507	1.54353	2.91507	up	FALSE	Homo sapiens synaptic vesicle glycoprotein 2A (SV2A), transcript variant 1, mRNA [NM_014849]	9900	GO:0048786|GO:0043005|GO:0005737|GO:0031594|GO:0005911|GO:0005783|GO:0022857|GO:0006874|GO:0006836|GO:0030672|GO:0004872|GO:0016021	149876051	chr1	149875992	-	hs|1q21.2	NM_014849	synaptic vesicle glycoprotein 2A	SV2A	chr1:149876051-149875992	NM_014849	Hs.516153
A_23_P205519	2.48779	1.31486	2.48779	up	FALSE	Homo sapiens abhydrolase domain containing 4 (ABHD4), mRNA [NM_022060]	63874	GO:0016042|GO:0016787	23081087	chr14	23081028	+	hs|14q11.2	NM_022060	abhydrolase domain containing 4	ABHD4	chr14:23081028-23081087	NM_022060	Hs.445665
A_23_P112482	9.55408	3.25612	9.55408	up	FALSE	Homo sapiens aquaporin 3 (Gill blood group) (AQP3), mRNA [NM_004925]	360	GO:0005215|GO:0007588|GO:0005886|GO:0033280|GO:0002684|GO:0070295|GO:0055085|GO:0015840|GO:0051592|GO:0045616|GO:0016323|GO:0005737|GO:0005911|GO:0015250|GO:0042476|GO:0006810|GO:0032526|GO:0006833|GO:0015254|GO:0016021	33441824	chr9	33441765	-	hs|9p13.3	NM_004925	aquaporin 3 (Gill blood group)	AQP3	chr9:33441824-33441765	NM_004925	Hs.234642
A_23_P31858	20.0213	4.32347	20.0213	up	FALSE	Homo sapiens suppression of tumorigenicity 18 (breast carcinoma) (zinc finger protein) (ST18), mRNA [NM_014682]	9705	GO:0003700|GO:0008270|GO:0005634|GO:0003677|GO:0006351	53024119	chr8	53024060	-	hs|8q11.23	NM_014682	suppression of tumorigenicity 18 (breast carcinoma) (zinc finger protein)	ST18	chr8:53024119-53024060	NM_014682	Hs.655499
A_24_P168574	5.17239	2.37083	5.17239	up	FALSE	GNAS complex locus [Source:HGNC Symbol;Acc:4392] [ENST00000481768]	2778	GO:0005515|GO:0007608|GO:0009306|GO:0051216|GO:0007606|GO:0031224|GO:0048701|GO:0001894|GO:0007610|GO:0006833|GO:0007565|GO:0031683|GO:0031234|GO:0001958|GO:0032320|GO:0071870|GO:0043588|GO:0030133|GO:0005886|GO:0031852|GO:0030819|GO:0003924|GO:0044281|GO:0071380|GO:0030425|GO:0046872|GO:0007191|GO:0005829|GO:0007190|GO:0003674|GO:0005737|GO:0035264|GO:0071377|GO:0071514|GO:0071880|GO:0006171|GO:…	57475067	chr20	57475008	+	hs|20q13.32	AJ224867	GNAS complex locus	GNAS	chr20:57475008-57475067
A_23_P112406	2.0692	1.04907	2.0692	up	FALSE	Homo sapiens general transcription factor IIIC, polypeptide 5, 63kDa (GTF3C5), transcript variant 2, mRNA [NM_012087]	9328	GO:0005515|GO:0042797|GO:0010467|GO:0000127|GO:0005654|GO:0042791|GO:0035914|GO:0006383|GO:0003677|GO:0006351	135933571	chr9	135933512	+	hs|9q34.2	NM_012087	general transcription factor IIIC, polypeptide 5, 63kDa	GTF3C5	chr9:135933512-135933571	NM_012087	Hs.495417
A_19_P00807628	3.41383	1.77139	3.41383	up	FALSE	Homo sapiens uncharacterized LOC441172 (FLJ46906), long non-coding RNA [NR_033896]	441172		139018129	chr6	139018070	+	hs|6q24.1	NR_033896	uncharacterized LOC441172	FLJ46906	chr6:139018070-139018129	NR_033896	Hs.92290
A_23_P154801	2.82023	1.49581	2.82023	up	FALSE	Homo sapiens transient receptor potential cation channel, subfamily C, member 4 associated protein (TRPC4AP), transcript variant 1, mRNA [NM_015638]	26133	GO:0005515|GO:0006511|GO:0016567|GO:0019902|GO:0031464	33591079	chr20	33591020	-	hs|20q11.22	NM_015638	transient receptor potential cation channel, subfamily C, member 4 associated protein	TRPC4AP	chr20:33591079-33591020	NM_015638	Hs.168073
A_33_P3311076	2.76129	1.46534	2.76129	up	FALSE	Homo sapiens cytochrome b5 type A (microsomal) (CYB5A), transcript variant 3, mRNA [NM_001190807]	1528	GO:0004129|GO:0006767|GO:0005741|GO:0044281|GO:0046872|GO:0019852|GO:0004033|GO:0016020|GO:0006766|GO:0005789|GO:0016021|GO:0019899|GO:0020037	71930657	chr18	71930598	-	hs|18q22.3	NM_001190807	cytochrome b5 type A (microsomal)	CYB5A	chr18:71930657-71930598	NM_001190807	Hs.465413
A_33_P3371727	2.96558	1.56831	2.96558	up	FALSE	spermidine/spermine N1-acetyltransferase 1 [Source:HGNC Symbol;Acc:10540] [ENST00000379253]	6303	GO:0005622|GO:0005515|GO:0034641|GO:0006596|GO:0042127|GO:0019809|GO:0006595|GO:0044281|GO:0001525|GO:0009447|GO:0004145|GO:0005829	23802328	chrX	23802269	+	hs|Xp22.11	AK310078	spermidine/spermine N1-acetyltransferase 1	SAT1	chrX:23802269-23802328		Hs.28491
A_24_P389491	2.71707	1.44205	2.71707	up	FALSE	Homo sapiens coenzyme Q4 (COQ4), mRNA [NM_016035]	51117	GO:0005739|GO:0006744|GO:0005743	131095837	chr9	131095778	+	hs|9q34.11	NM_016035	coenzyme Q4	COQ4	chr9:131095778-131095837	NM_016035	Hs.98541
A_23_P171077	2.44566	1.29022	2.44566	up	FALSE	Homo sapiens emopamil binding protein (sterol isomerase) (EBP), mRNA [NM_006579]	10682	GO:0030097|GO:0004769|GO:0006695|GO:0000247|GO:0005783|GO:0044281|GO:0047750|GO:0001501|GO:0005887|GO:0006855|GO:0005789|GO:0015238|GO:0004888|GO:0008203	48387001	chrX	48386942	+	hs|Xp11.23	NM_006579	emopamil binding protein (sterol isomerase)	EBP	chrX:48386942-48387001	NM_006579	Hs.30619
A_33_P3352562	2.52586	1.33677	2.52586	up	FALSE	Homo sapiens major facilitator superfamily domain containing 12 (MFSD12), transcript variant 2, mRNA [NM_001042680]	126321	GO:0006810|GO:0016021|GO:0005765	3546158	chr19	3546099	-	hs|19p13.3	NM_001042680	major facilitator superfamily domain containing 12	MFSD12	chr19:3546158-3546099	NM_001042680	Hs.656901
A_24_P242688	2.00945	1.0068	2.00945	up	FALSE	Homo sapiens hydroxyacyl-CoA dehydrogenase/3-ketoacyl-CoA thiolase/enoyl-CoA hydratase (trifunctional protein), alpha subunit (HADHA), mRNA [NM_000182]	3030	GO:0042645|GO:0005515|GO:0032868|GO:0006635|GO:0042493|GO:0035965|GO:0005730|GO:0005743|GO:0003857|GO:0044281|GO:0032403|GO:0005739|GO:0005737|GO:0051287|GO:0016508|GO:0016509|GO:0016507|GO:0003985|GO:0004300|GO:0006644|GO:0000062|GO:0044255|GO:0046474	26415256	chr2	26415197	-	hs|2p23.3	NM_000182	hydroxyacyl-CoA dehydrogenase/3-ketoacyl-CoA thiolase/enoyl-CoA hydratase (trifunctional protein), alpha subunit	HADHA	chr2:26415256-26415197	NM_000182	Hs.516032
A_24_P296457	3.20061	1.67835	3.20061	up	FALSE	Homo sapiens phosphorylase kinase, gamma 2 (testis) (PHKG2), transcript variant 1, mRNA [NM_000294]	5261	GO:0005516|GO:0004689|GO:0005975|GO:0005978|GO:0005964|GO:0005977|GO:0050321|GO:0044281|GO:0005575|GO:0006091|GO:0005524|GO:0005829|GO:0045819|GO:0004674|GO:0006006|GO:0006468|GO:0005980	30764848	chr16	30764789	+	hs|16p11.2	NM_000294	phosphorylase kinase, gamma 2 (testis)	PHKG2	chr16:30764789-30764848	NM_000294	Hs.65735
A_23_P58266	5.2828	2.4013	5.2828	up	FALSE	Homo sapiens S100 calcium binding protein P (S100P), mRNA [NM_005980]	6286	GO:0005515|GO:0005737|GO:0010033|GO:0000287|GO:0043542|GO:0005509|GO:0031528|GO:0005634|GO:0048306	6698878	chr4	6698819	+	hs|4p16.1	NM_005980	S100 calcium binding protein P	S100P	chr4:6698819-6698878	NM_005980	Hs.2962
A_23_P4190	5.04125	2.33378	5.04125	up	FALSE	Homo sapiens acyl-CoA synthetase family member 2 (ACSF2), mRNA [NM_025149]	80221	GO:0005739|GO:0016874|GO:0006631|GO:0005524	48551608	chr17	48551355	+	hs|17q21.33	NM_025149	acyl-CoA synthetase family member 2	ACSF2	chr17:48551355-48551608	NM_025149	Hs.288959
A_23_P66891	3.17939	1.66875	3.17939	up	FALSE	Homo sapiens CDC42 effector protein (Rho GTPase binding) 4 (CDC42EP4), mRNA [NM_012121]	23580	GO:0005737|GO:0016020|GO:0008360|GO:0015630|GO:0031274|GO:0017049|GO:0007266|GO:0015629|GO:0012505	71280269	chr17	71280210	-	hs|17q25.1	NM_012121	CDC42 effector protein (Rho GTPase binding) 4	CDC42EP4	chr17:71280269-71280210	NM_012121	Hs.3903
A_24_P82106	2.49538	1.31926	2.49538	up	FALSE	Homo sapiens matrix metallopeptidase 14 (membrane-inserted) (MMP14), mRNA [NM_004995]	4323	GO:0005515|GO:0043627|GO:0048771|GO:0003700|GO:0005886|GO:0030307|GO:0030324|GO:0051895|GO:0005737|GO:0001541|GO:0022617|GO:0030198|GO:0030574|GO:0006508|GO:0006979|GO:0042470|GO:0001666|GO:0030335|GO:0005796|GO:0005509|GO:0001525|GO:0043615|GO:0009612|GO:0031012|GO:0016504|GO:0005178|GO:0001503|GO:0005887|GO:0001935|GO:0008270|GO:0048754|GO:0004222|GO:0031638	23315850	chr14	23315791	+	hs|14q11.2	NM_004995	matrix metallopeptidase 14 (membrane-inserted)	MMP14	chr14:23315791-23315850	NM_004995	Hs.2399
A_33_P3356406	2.78674	1.47858	2.78674	up	FALSE	Homo sapiens son of sevenless homolog 1 (Drosophila) (SOS1), mRNA [NM_005633]	6654	GO:0005515|GO:0008286|GO:0005886|GO:0007264|GO:0007265|GO:0050900|GO:0005829|GO:0005543|GO:0007173|GO:0007411|GO:0005089|GO:0005088|GO:0051056|GO:0048011|GO:0043065|GO:0046982|GO:0030168|GO:0097190|GO:0003677|GO:0005100|GO:0007165|GO:0007596|GO:0008543|GO:0032321|GO:0045087|GO:0038095	39222352	chr2	39222293	-	hs|2p22.1	NM_005633	son of sevenless homolog 1 (Drosophila)	SOS1	chr2:39222352-39222293	NM_005633	Hs.709893
A_23_P308058	32.3164	5.0142	32.3164	up	FALSE	Homo sapiens tumor suppressor candidate 5 (TUSC5), mRNA [NM_172367]	286753	GO:0009607|GO:0016021	1203643	chr17	1203584	+	hs|17p13.3	NM_172367	tumor suppressor candidate 5	TUSC5	chr17:1203584-1203643	NM_172367	Hs.146059
A_23_P215265	2.61294	1.38567	2.61294	up	FALSE	Homo sapiens guanine nucleotide binding protein (G protein) alpha 12 (GNA12), transcript variant 1, mRNA [NM_007353]	2768	GO:0005515|GO:0032006|GO:0005886|GO:0008360|GO:0003924|GO:0032434|GO:0007266|GO:0031526|GO:0007243|GO:0030154|GO:0046872|GO:0010762|GO:0004871|GO:0042493|GO:0005834|GO:0030168|GO:0005525|GO:0031683|GO:0001701|GO:0031234|GO:0007186|GO:0007596|GO:0031752|GO:0007188|GO:0042733	2769904	chr7	2769845	-	hs|7p22.3	NM_007353	guanine nucleotide binding protein (G protein) alpha 12	GNA12	chr7:2769904-2769845	NM_007353	Hs.487341
A_19_P00810291	5.60116	2.48573	5.60116	up	FALSE				154723115	chr6	154723056	+	hs|6q25.2				chr6:154723056-154723115
A_23_P61202	2.32254	1.2157	2.32254	up	FALSE	Homo sapiens family with sequence similarity 207, member A (FAM207A), mRNA [NM_058190]	85395		46396628	chr21	46393155	+	hs|21q22.3	NM_058190	family with sequence similarity 207, member A	FAM207A	chr21:46393155-46396628	NM_058190	Hs.410830
A_23_P63038	2.15515	1.10779	2.15515	up	FALSE	Homo sapiens leucine proline-enriched proteoglycan (leprecan) 1 (LEPRE1), transcript variant 1, mRNA [NM_022356]	64175	GO:0008285|GO:0031418|GO:0005506|GO:0005578|GO:0005634|GO:0005575|GO:0003674|GO:0030278|GO:0019797|GO:0030198|GO:0030199|GO:0005788|GO:0016049	43212247	chr1	43212188	-	hs|1p34.2	NM_022356	leucine proline-enriched proteoglycan (leprecan) 1	LEPRE1	chr1:43212247-43212188	NM_022356	Hs.720014
A_23_P143569	2.02955	1.02116	2.02955	up	FALSE	Homo sapiens DiGeorge syndrome critical region gene 6-like (DGCR6L), mRNA [NM_033257]	85359	GO:0005634	20302879	chr22	20302309	-	hs|22q11.21	NM_033257	DiGeorge syndrome critical region gene 6-like	DGCR6L	chr22:20302879-20302309	NM_033257	Hs.410965
A_23_P318284	2.20011	1.13758	2.20011	up	FALSE	Homo sapiens glycerol-3-phosphate dehydrogenase 1-like (GPD1L), mRNA [NM_015141]	23171	GO:0005886|GO:0019674|GO:0044281|GO:0042803|GO:0005829|GO:0046168|GO:0005737|GO:0060373|GO:0051287|GO:0090038|GO:0010765|GO:0033137|GO:2000010|GO:0019432|GO:0006654|GO:0044255|GO:0086005|GO:0009331|GO:0005975|GO:0004367|GO:2000649|GO:0006734|GO:0044325|GO:0002027|GO:0006644|GO:0017080|GO:0046474	32209930	chr3	32209871	+	hs|3p22.3	NM_015141	glycerol-3-phosphate dehydrogenase 1-like	GPD1L	chr3:32209871-32209930	NM_015141	Hs.82432
A_23_P16143	2.29598	1.19911	2.29598	up	FALSE	Homo sapiens general transcription factor IIF, polypeptide 1, 74kDa (GTF2F1), mRNA [NM_002096]	2962	GO:0008380|GO:0005515|GO:0010467|GO:0006368|GO:0030054|GO:0006367|GO:0006366|GO:0003713|GO:0006370|GO:0019211|GO:0005634|GO:0009615|GO:0003824|GO:0003677|GO:0050434|GO:0000398|GO:0045944|GO:0016032|GO:0005654|GO:0005674|GO:0008134	6380461	chr19	6380402	-	hs|19p13.3	NM_002096	general transcription factor IIF, polypeptide 1, 74kDa	GTF2F1	chr19:6380461-6380402	NM_002096	Hs.68257
DCP_1_0	19.9596	4.31901	19.9596	up	pos	Unknown
A_33_P3317376	3.87943	1.95584	3.87943	up	FALSE	Homo sapiens ras homolog family member G (RHOG), mRNA [NM_001665]	391	GO:0005515|GO:0051056|GO:0008284|GO:0030036|GO:0005886|GO:0007264|GO:0003924|GO:0030168|GO:0007266|GO:0032863|GO:0005525|GO:0005829|GO:0006184|GO:0016601|GO:0060326|GO:0007411|GO:0007596|GO:0045893|GO:0090004	3848705	chr11	3848646	-	hs|11p15.4	NM_001665	ras homolog family member G	RHOG	chr11:3848705-3848646	NM_001665	Hs.501728
A_23_P350617	71.7933	6.16578	71.7933	up	FALSE	Homo sapiens klotho beta (KLB), mRNA [NM_175737]	152831	GO:0005515|GO:0008286|GO:0008284|GO:0048011|GO:0005886|GO:0005975|GO:0017134|GO:0048015|GO:0004553|GO:0007173|GO:0008543|GO:0045087|GO:0016021|GO:0090080|GO:0038095	39450181	chr4	39450122	+	hs|4p14	NM_175737	klotho beta	KLB	chr4:39450122-39450181	NM_175737	Hs.90756
A_33_P3360684	2.36214	1.24009	2.36214	up	FALSE	Homo sapiens coronin, actin binding protein, 1B (CORO1B), transcript variant 2, mRNA [NM_001018070]	57175	GO:0005515|GO:0005737|GO:0051015|GO:0030036|GO:0015629	67208886	chr11	67208827	-	hs|11q13.2	NM_001018070	coronin, actin binding protein, 1B	CORO1B	chr11:67208886-67208827	NM_001018070	Hs.6191
A_33_P3821660	4.2671	2.09326	4.2671	up	FALSE	Homo sapiens RAB, member RAS oncogene family-like 6 (RABL6), transcript variant 4, mRNA [NM_001173989]	55684	GO:0005515|GO:0005813|GO:0005737|GO:0007264|GO:0005634|GO:0005525	139726787	chr9	139726728	+	hs|9q34.3	NM_001173989	RAB, member RAS oncogene family-like 6	RABL6	chr9:139726728-139726787	NM_001173989	Hs.370555
A_23_P28878	2.59348	1.37489	2.59348	up	FALSE	Homo sapiens chromosome 20 open reading frame 27 (C20orf27), transcript variant 1, mRNA [NM_001039140]	54976	GO:0008150|GO:0003674|GO:0005575	3736127	chr20	3735119	-	hs|20p13	NM_001039140	chromosome 20 open reading frame 27	C20orf27	chr20:3736127-3735119	NM_001039140	Hs.274422
A_23_P119617	2.57829	1.36642	2.57829	up	FALSE	Homo sapiens SURP and G patch domain containing 1 (SUGP1), mRNA [NM_172231]	57794	GO:0008380|GO:0005515|GO:0010467|GO:0000398|GO:0003723|GO:0005730|GO:0005681|GO:0005654|GO:0005634	19388687	chr19	19388628	-	hs|19p13.11	NM_172231	SURP and G patch domain containing 1	SUGP1	chr19:19388687-19388628	NM_172231	Hs.515274
A_23_P42144	3.06403	1.61543	3.06403	up	FALSE	Homo sapiens peroxisomal biogenesis factor 6 (PEX6), mRNA [NM_000287]	5190	GO:0005515|GO:0042623|GO:0006200|GO:0006625|GO:0016561|GO:0050821|GO:0008022|GO:0005524|GO:0032403|GO:0005829|GO:0005737|GO:0007031|GO:0016887|GO:0005778|GO:0005777	42931953	chr6	42931894	-	hs|6p21.1	NM_000287	peroxisomal biogenesis factor 6	PEX6	chr6:42931953-42931894	NM_000287	Hs.656425
A_23_P205697	3.12661	1.6446	3.12661	up	FALSE	Homo sapiens dihydrolipoamide S-succinyltransferase (E2 component of 2-oxo-glutarate complex) (DLST), transcript variant 1, mRNA [NM_001933]	1743	GO:0004149|GO:0006099|GO:0033512|GO:0005634|GO:0006091|GO:0044281|GO:0043231|GO:0005739|GO:0034641|GO:0005737|GO:0005759|GO:0006554|GO:0045252|GO:0044237	75370161	chr14	75370102	+	hs|14q24.3	NM_001933	dihydrolipoamide S-succinyltransferase (E2 component of 2-oxo-glutarate complex)	DLST	chr14:75370102-75370161	NM_001933	Hs.525459
A_23_P53557	2.6301	1.39512	2.6301	up	FALSE	Homo sapiens lymphotoxin beta receptor (TNFR superfamily, member 3) (LTBR), transcript variant 1, mRNA [NM_002342]	4055	GO:0005515|GO:0007165|GO:2001238|GO:0019048|GO:0046330|GO:0006915|GO:0016021|GO:0071260|GO:0043123|GO:0031625|GO:0042802	6500129	chr12	6500070	+	hs|12p13.31	NM_002342	lymphotoxin beta receptor (TNFR superfamily, member 3)	LTBR	chr12:6500070-6500129	NM_002342	Hs.1116
A_23_P16817	2.68652	1.42574	2.68652	up	FALSE	Homo sapiens CDC-like kinase 1 (CLK1), transcript variant 1, mRNA [NM_004071]	1195	GO:0005737|GO:0046777|GO:0018105|GO:0008283|GO:0004674|GO:0018107|GO:0043484|GO:0005634|GO:0004712|GO:0005524|GO:0004715	201719388	chr2	201718707	-	hs|2q33.1	NM_004071	CDC-like kinase 1	CLK1	chr2:201719388-201718707	NM_004071	Hs.433732
A_24_P179816	3.66148	1.87243	3.66148	up	FALSE	Homo sapiens solute carrier family 27 (fatty acid transporter), member 3 (SLC27A3), mRNA [NM_024330]	11000	GO:0004321|GO:0031966|GO:0000166|GO:0016874|GO:0006631|GO:0016021	153751923	chr1	153751864	+	hs|1q21.3	NM_024330	solute carrier family 27 (fatty acid transporter), member 3	SLC27A3	chr1:153751864-153751923	NM_024330	Hs.438723
A_24_P386334	2.95994	1.56557	2.95994	up	FALSE	Homo sapiens SH3-domain GRB2-like endophilin B2 (SH3GLB2), transcript variant 2, mRNA [NM_020145]	56904	GO:0005515|GO:0005737|GO:0005634	131772116	chr9	131772057	-	hs|9q34.11	NM_020145	SH3-domain GRB2-like endophilin B2	SH3GLB2	chr9:131772116-131772057	NM_020145	Hs.460238
A_23_P64499	2.23357	1.15935	2.23357	up	FALSE	Homo sapiens MOB kinase activator 2 (MOB2), transcript variant 2, mRNA [NM_053005]	81532	GO:0048471|GO:0005737|GO:0005730|GO:0005634|GO:0046872	1491219	chr11	1491160	-	hs|11p15.5	NM_053005	MOB kinase activator 2	MOB2	chr11:1491219-1491160	NM_053005	Hs.370360
A_23_P75978	2.91815	1.54505	2.91815	up	FALSE	Homo sapiens ClpB caseinolytic peptidase B homolog (E. coli) (CLPB), transcript variant 1, mRNA [NM_030813]	81570	GO:0034605|GO:0005739|GO:0003674|GO:0017111|GO:0005575|GO:0005524	72004607	chr11	72004548	-	hs|11q13.4	NM_030813	ClpB caseinolytic peptidase B homolog (E. coli)	CLPB	chr11:72004607-72004548	NM_030813	Hs.523877
A_24_P341000	12.6659	3.66287	12.6659	up	FALSE	Homo sapiens chromosome 13 open reading frame 45 (C13orf45), mRNA [NM_001257995]	729420		76447819	chr13	76445347	+	hs|13q22.2	NM_001257995	chromosome 13 open reading frame 45	C13orf45	chr13:76445347-76447819	NM_001257995	Hs.586820
A_23_P13772	2.53621	1.34268	2.53621	up	FALSE	Homo sapiens T-box 3 (TBX3), transcript variant 2, mRNA [NM_016569]	6926	GO:0005515|GO:0035136|GO:0008284|GO:0060596|GO:0003700|GO:0003167|GO:0005634|GO:0030879|GO:0060931|GO:0045662|GO:0001947|GO:0030539|GO:0046884|GO:0030857|GO:0001085|GO:0060021|GO:0009887|GO:0048332|GO:0008595|GO:0010159|GO:0001102|GO:0043066|GO:0001568|GO:0006357|GO:0060412|GO:0007569|GO:2000648|GO:0000122|GO:0045787|GO:0001701|GO:0060923|GO:0006351|GO:0003151|GO:0043565|GO:0001501|GO:0032275|GO:…	115109713	chr12	115109654	-	hs|12q24.21	NM_016569	T-box 3	TBX3	chr12:115109713-115109654	NM_016569	Hs.744016
A_24_P336759	2.1544	1.10728	2.1544	up	FALSE	Homo sapiens myeloid cell leukemia sequence 1 (BCL2-related) (MCL1), transcript variant 1, mRNA [NM_021960]	4170	GO:0005515|GO:0019725|GO:0046982|GO:2001020|GO:0051434|GO:0001709|GO:0097194|GO:0005634|GO:0005741|GO:0007275|GO:2000811|GO:0097192|GO:0005829|GO:0005739|GO:0005737|GO:0016020|GO:0005759|GO:1900118|GO:0097136|GO:2001240|GO:0005654|GO:0016021|GO:0034097|GO:0015266	150547681	chr1	150547622	-	hs|1q21.3	NM_021960	myeloid cell leukemia sequence 1 (BCL2-related)	MCL1	chr1:150547681-150547622	NM_021960	Hs.632486
A_19_P00322967	2.16752	1.11604	2.16752	up	FALSE	Homo sapiens small nucleolar RNA host gene 17 (non-protein coding) (SNHG17), transcript variant 2, long non-coding RNA [NR_027241]	388796		37055121	chr20	37055062	-	hs|20q11.23	NR_027241	small nucleolar RNA host gene 17 (non-protein coding)	SNHG17	chr20:37055121-37055062	NR_027241	Hs.400876
A_33_P3307402	4.22287	2.07822	4.22287	up	FALSE				154840150	chr6	154840091	-	hs|6q25.2				chr6:154840150-154840091
A_23_P149852	2.33909	1.22595	2.33909	up	FALSE	Homo sapiens leucine zipper, putative tumor suppressor 2 (LZTS2), mRNA [NM_032429]	84445	GO:0005515|GO:0007067|GO:0005737|GO:0005815|GO:0005874|GO:0016055|GO:0051301	102767154	chr10	102767095	+	hs|10q24.31	NM_032429	leucine zipper, putative tumor suppressor 2	LZTS2	chr10:102767095-102767154	NM_032429	Hs.523221
A_33_P3346046	2.31887	1.21342	2.31887	up	FALSE				66202331	chr17	66202272	-	hs|17q24.2				chr17:066202331-066202272
A_23_P399501	2.24472	1.16654	2.24472	up	FALSE	Homo sapiens pyruvate kinase, muscle (PKM), transcript variant 2, mRNA [NM_182470]	5315	GO:0005515|GO:0000287|GO:0005886|GO:0005975|GO:0005634|GO:0044281|GO:0030955|GO:0012501|GO:0005524|GO:0006096|GO:0005829|GO:0005739|GO:0005929|GO:0005737|GO:0006006|GO:0004743|GO:0070062	72491699	chr15	72491640	-	hs|15q23	NM_182470	pyruvate kinase, muscle	PKM	chr15:72491699-72491640	NM_182470	Hs.534770
A_33_P3245290	5.31377	2.40974	5.31377	up	FALSE	Homo sapiens aquaporin 7 pseudogene 1 (AQP7P1), non-coding RNA [NR_002817]	375719		67270274	chr9	67270215	-	hs|9q13	NR_002817	aquaporin 7 pseudogene 1	AQP7P1	chr9:67270274-67270215	NR_002817	Hs.658215
A_23_P98580	2.87709	1.52461	2.87709	up	FALSE	Homo sapiens fatty acid desaturase 2 (FADS2), transcript variant 1, mRNA [NM_004265]	9415	GO:0006636|GO:0016020|GO:0005506|GO:0005887|GO:0004768|GO:0005789|GO:0044281|GO:0036109|GO:0043651|GO:0033559|GO:0020037	61634813	chr11	61634754	+	hs|11q12.2	NM_004265	fatty acid desaturase 2	FADS2	chr11:61634754-61634813	NM_004265	Hs.502745
A_33_P3324552	7.96053	2.99286	7.96053	up	FALSE				20690542	chr17	20690483	+	hs|17p11.2				chr17:020690483-020690542
A_33_P3338121	3.29576	1.72061	3.29576	up	FALSE	Homo sapiens laminin, beta 3 (LAMB3), transcript variant 2, mRNA [NM_001017402]	3914	GO:0005515|GO:0005610|GO:0008544|GO:0050873|GO:0030198|GO:0005198|GO:0034329|GO:0031581|GO:0005576|GO:0007155	209788415	chr1	209788356	-	hs|1q32.2	NM_001017402	laminin, beta 3	LAMB3	chr1:209788415-209788356	NM_001017402	Hs.497636
A_33_P3226542	2.17517	1.12113	2.17517	up	FALSE	Homo sapiens small nucleolar RNA, C/D box 3B-1 (SNORD3B-1), small nucleolar RNA [NR_003271]	26851		18965441	chr17	18965382	+	hs|17p11.2	NR_003271	small nucleolar RNA, C/D box 3B-1	SNORD3B-1	chr17:18965382-18965441	NR_003271	Hs.658815
A_23_P139500	2.36805	1.2437	2.36805	up	FALSE	Homo sapiens basic helix-loop-helix family, member e41 (BHLHE41), mRNA [NM_030762]	79365	GO:0001191|GO:0001102|GO:0006355|GO:0003700|GO:0046982|GO:0042826|GO:0008283|GO:0003705|GO:0043426|GO:0043425|GO:0070888|GO:0005634|GO:0000122|GO:0010832|GO:0000978|GO:0042803|GO:0032922|GO:0030154|GO:0001078|GO:0010944|GO:0009887	26273691	chr12	26273632	-	hs|12p12.1	NM_030762	basic helix-loop-helix family, member e41	BHLHE41	chr12:26273691-26273632	NM_030762	Hs.177841
A_33_P3286481	3.75026	1.90699	3.75026	up	FALSE				52522452	chr6	52522393	+	hs|6p12.2				chr6:052522393-052522452
A_23_P39110	4.68589	2.22832	4.68589	up	FALSE	Homo sapiens RuvB-like AAA ATPase 2 (RUVBL2), mRNA [NM_006666]	10856	GO:0005515|GO:0006200|GO:0005634|GO:0016363|GO:0042802|GO:0005622|GO:0005737|GO:0034644|GO:0004003|GO:0006457|GO:0071339|GO:0035267|GO:0032508|GO:0016887|GO:0006355|GO:0043141|GO:0006310|GO:0005524|GO:0006351|GO:0003678|GO:0003684|GO:0031011|GO:0006281|GO:0016020|GO:0043967|GO:0043968|GO:0030529|GO:0051082|GO:0040008	49514295	chr19	49513849	+	hs|19q13.33	NM_006666	RuvB-like AAA ATPase 2	RUVBL2	chr19:49513849-49514295	NM_006666	Hs.515846
A_23_P218456	2.03968	1.02835	2.03968	up	FALSE	Homo sapiens interleukin enhancer binding factor 3, 90kDa (ILF3), transcript variant 1, mRNA [NM_012218]	3609	GO:0003725|GO:0005515|GO:0017148|GO:0003723|GO:0005730|GO:0005634|GO:0003677|GO:0006351|GO:0005739|GO:0051607|GO:0005737|GO:0030529|GO:0006468|GO:0045893|GO:0045892|GO:0045071|GO:0000279	10800291	chr19	10800232	+	hs|19p13.2	NM_012218	interleukin enhancer binding factor 3, 90kDa	ILF3	chr19:10800232-10800291	NM_012218	Hs.465885
A_19_P00317237	3.51673	1.81423	3.51673	up	FALSE	Q5WDH4_BACSK (Q5WDH4) Phosphoglycolate phosphatase, partial (6%) [THC2668937]			43076447	chr5	43076388	+	hs|5p12	TCONS_00009941			chr5:43076388-43076447
A_24_P15821	2.28323	1.19107	2.28323	up	FALSE				57485866	chr11	57485805	-	hs|11q12.1				chr11:057485866-057485805
A_23_P137238	2.96995	1.57044	2.96995	up	FALSE	Homo sapiens lysine (K)-specific demethylase 5D (KDM5D), transcript variant 2, mRNA [NM_004653]	8284	GO:0034720|GO:0032453|GO:0016706|GO:0008270|GO:0005634|GO:0007283|GO:0005575|GO:0003677	21867829	chrY	21867770	-	hs|Yq11.222	NM_004653	lysine (K)-specific demethylase 5D	KDM5D	chrY:21867829-21867770	NM_004653	Hs.80358
A_23_P211227	3.06536	1.61606	3.06536	up	FALSE	Homo sapiens protein O-fucosyltransferase 2 (POFUT2), transcript variant 3, mRNA [NM_133635]	23275	GO:0010468|GO:0005794|GO:0001707|GO:0051046|GO:0005783|GO:0046922|GO:0010717|GO:0006004|GO:0036066	46684771	chr21	46684712	-	hs|21q22.3	NM_133635	protein O-fucosyltransferase 2	POFUT2	chr21:46684771-46684712	NM_133635	Hs.592164
A_23_P314120	2.3758	1.24841	2.3758	up	FALSE	Homo sapiens choline kinase beta (CHKB), mRNA [NM_005198]	1120	GO:0004305|GO:0006646|GO:0005737|GO:0004103|GO:0044281|GO:0006657|GO:0006644|GO:0005524|GO:0046474|GO:0006656|GO:0005829	51018626	chr22	51018460	-	hs|22q13.33	NM_005198	choline kinase beta	CHKB	chr22:51018626-51018460	NM_005198	Hs.654827
A_33_P3252834	3.97424	1.99068	3.97424	up	FALSE	Homo sapiens pleckstrin homology-like domain, family A, member 3 (PHLDA3), transcript variant 1, mRNA [NM_012396]	23612	GO:0051898|GO:0043065|GO:0005886|GO:0043325|GO:0005547|GO:0080025|GO:0005546|GO:0032266|GO:0009653|GO:0043231|GO:0042771|GO:0005737|GO:0010314	201435165	chr1	201435106	-	hs|1q32.1	NM_012396	pleckstrin homology-like domain, family A, member 3	PHLDA3	chr1:201435165-201435106	NM_012396	Hs.268557
A_24_P318656	2.73106	1.44946	2.73106	up	FALSE	Homo sapiens integrin, beta 3 (platelet glycoprotein IIIa, antigen CD61) (ITGB3), mRNA [NM_000212]	3690	GO:0005515|GO:0030949|GO:0005886|GO:0050731|GO:0045124|GO:0005634|GO:0050900|GO:0042802|GO:0032147|GO:0030198|GO:0006457|GO:0007411|GO:0031092|GO:0004872|GO:0007155|GO:0050839|GO:0042470|GO:0008305|GO:0031258|GO:0010745|GO:0060055|GO:0003756|GO:0014909|GO:0030168|GO:0045715|GO:0005161|GO:0050748|GO:0010888|GO:0070527|GO:0010595|GO:0001938|GO:0007160|GO:0005887|GO:0007229|GO:0007596|GO:0019048|GO:…	45389086	chr17	45389027	+	hs|17q21.32	NM_000212	integrin, beta 3 (platelet glycoprotein IIIa, antigen CD61)	ITGB3	chr17:45389027-45389086	NM_000212	Hs.218040
A_23_P137689	3.31722	1.72998	3.31722	up	FALSE	Homo sapiens olfactomedin-like 2B (OLFML2B), mRNA [NM_015441]	25903	GO:0031012|GO:0030198|GO:0050840|GO:0005576	161953276	chr1	161953217	-	hs|1q23.3	NM_015441	olfactomedin-like 2B	OLFML2B	chr1:161953276-161953217	NM_015441	Hs.507515
A_33_P3244347	2.12786	1.0894	2.12786	up	FALSE	Homo sapiens pyruvate carboxylase (PC), transcript variant 3, mRNA [NM_001040716]	5091	GO:0006629|GO:0005975|GO:0006768|GO:0005743|GO:0006094|GO:0006107|GO:0006767|GO:0044281|GO:0003677|GO:0005524|GO:0046872|GO:0005829|GO:0005739|GO:0006766|GO:0006090|GO:0005759|GO:0009374|GO:0004736|GO:0004075|GO:0006006	66616157	chr11	66616098	-	hs|11q13.2	NM_001040716	pyruvate carboxylase	PC	chr11:66616157-66616098	NM_001040716	Hs.89890
A_23_P78108	3.46112	1.79124	3.46112	up	FALSE	Homo sapiens aldolase C, fructose-bisphosphate (ALDOC), mRNA [NM_005165]	230	GO:0008092|GO:0005515|GO:0030424|GO:0014070|GO:0001666|GO:0005975|GO:0031100|GO:0007568|GO:0006094|GO:0010243|GO:0006915|GO:0051290|GO:0044281|GO:0006096|GO:0005829|GO:0005739|GO:0004332|GO:0030388|GO:0051289|GO:0006006|GO:0005856|GO:0006000	26900482	chr17	26900423	-	hs|17q11.2	NM_005165	aldolase C, fructose-bisphosphate	ALDOC	chr17:26900482-26900423	NM_005165	Hs.155247
A_23_P203888	5.1384	2.36132	5.1384	up	FALSE	Homo sapiens matrix metallopeptidase 19 (MMP19), transcript variant 1, mRNA [NM_002429]	4327	GO:0005509|GO:0005578|GO:0001554|GO:0001542|GO:0005576|GO:0001525|GO:0051591|GO:0030154|GO:0001541|GO:0022617|GO:0030198|GO:0030574|GO:0006508|GO:0008270|GO:0009725|GO:0004222	56230495	chr12	56230436	-	hs|12q13.2	NM_002429	matrix metallopeptidase 19	MMP19	chr12:56230495-56230436	NM_002429	Hs.591033
A_32_P41375	2.77337	1.47164	2.77337	up	FALSE	Homo sapiens long intergenic non-protein coding RNA 1000 (LINC01000), long non-coding RNA [NR_024368]	402483		128295489	chr7	128295430	+	hs|7q32.1	NR_024368	long intergenic non-protein coding RNA 1000	LINC01000	chr7:128295430-128295489	NR_024368	Hs.744076
A_33_P3253394	70.3334	6.13614	70.3334	up	FALSE	Homo sapiens leukocyte-associated immunoglobulin-like receptor 1 (LAIR1), transcript variant a, mRNA [NM_002287]	3903	GO:0005515|GO:0005886|GO:0016021	54865294	chr19	54865235	-	hs|19q13.42	NM_002287	leukocyte-associated immunoglobulin-like receptor 1	LAIR1	chr19:54865294-54865235	NM_002287	Hs.572535
A_32_P95067	2.2161	1.14802	2.2161	up	FALSE	Homo sapiens adenylate kinase 4 (AK4), transcript variant 1, mRNA [NM_001005353]	205	GO:0046033|GO:0046034|GO:0042493|GO:0043643|GO:0004550|GO:0004017|GO:0009142|GO:0005525|GO:0046899|GO:0005524|GO:0001889|GO:0005739|GO:0006165|GO:0007420|GO:0005759|GO:0018885|GO:0046039	65694158	chr1	65694099	+	hs|1p31.3	NM_001005353	adenylate kinase 4	AK4	chr1:65694099-65694158	NM_001005353	Hs.10862
A_23_P68072	2.29995	1.2016	2.29995	up	FALSE	Homo sapiens WD repeat domain 54 (WDR54), mRNA [NM_032118]	84058		74652316	chr2	74652257	+	hs|2p13.1	NM_032118	WD repeat domain 54	WDR54	chr2:74652257-74652316	NM_032118	Hs.643480
A_23_P204355	2.00931	1.0067	2.00931	up	FALSE	Homo sapiens zinc finger protein 384 (ZNF384), transcript variant 7, mRNA [NM_001135734]	171017	GO:0043565|GO:0017124|GO:0045944|GO:0050714|GO:0005730|GO:0005634|GO:0005925|GO:0046872|GO:0006351|GO:0006913	6776387	chr12	6776328	-	hs|12p13.31	NM_001135734	zinc finger protein 384	ZNF384	chr12:6776387-6776328	NM_001135734	Hs.103315
A_23_P80382	2.46446	1.30127	2.46446	up	FALSE	Homo sapiens proline rich 5 (renal) (PRR5), transcript variant 2, mRNA [NM_015366]	55615	GO:0007049|GO:0031932	45133326	chr22	45133267	+	hs|22q13.31	NM_015366	proline rich 5 (renal)	PRR5	chr22:45133267-45133326	NM_015366	Hs.102336
A_23_P259071	6.67999	2.73985	6.67999	up	FALSE	Homo sapiens amphiregulin (AREG), mRNA [NM_001657]	374		75320577	chr4	75320518	+	hs|4q13.3	NM_001657	amphiregulin	AREG	chr4:75320518-75320577	NM_001657	Hs.270833
A_23_P94365	2.56057	1.35647	2.56057	up	FALSE	Homo sapiens aarF domain containing kinase 5 (ADCK5), mRNA [NM_174922]	203054	GO:0005739|GO:0004674|GO:0016021	145618191	chr8	145618056	+	hs|8q24.3	NM_174922	aarF domain containing kinase 5	ADCK5	chr8:145618056-145618191	NM_174922	Hs.283374
A_23_P158533	2.87678	1.52446	2.87678	up	FALSE	Homo sapiens DEAF1 transcription factor (DEAF1), mRNA [NM_021008]	10522	GO:0005515|GO:0005667|GO:0006357|GO:0006366|GO:0048706|GO:0001843|GO:0005576|GO:0005634|GO:0003677|GO:0007281|GO:0009653|GO:0046872|GO:0033599|GO:0005737	678736	chr11	674767	-	hs|11p15.5	NM_021008	DEAF1 transcription factor	DEAF1	chr11:678736-674767	NM_021008	Hs.243994
A_23_P60627	3.88988	1.95973	3.88988	up	FALSE	Homo sapiens arachidonate 15-lipoxygenase, type B (ALOX15B), transcript variant d, mRNA [NM_001141]	247	GO:0006629|GO:0019369|GO:0030336|GO:0008285|GO:0005506|GO:0005886|GO:0010744|GO:0019372|GO:0006915|GO:0005634|GO:0044281|GO:0045786|GO:0005829|GO:0005622|GO:0030856|GO:0016020|GO:0016165|GO:0030850|GO:0051122|GO:0005856|GO:0045926|GO:0090197|GO:0050473	7952241	chr17	7952182	+	hs|17p13.1	NM_001141	arachidonate 15-lipoxygenase, type B	ALOX15B	chr17:7952182-7952241	NM_001141	Hs.111256
A_23_P37560	2.05332	1.03796	2.05332	up	FALSE	Homo sapiens peroxisomal biogenesis factor 11 alpha (PEX11A), transcript variant 1, mRNA [NM_003847]	8800	GO:0005515|GO:0044281|GO:0042803|GO:0044375|GO:0007165|GO:0043234|GO:0050873|GO:0007031|GO:0005779|GO:0016557|GO:0005778|GO:0044255|GO:0005777|GO:0016559	90226612	chr15	90226553	-	hs|15q26.1	NM_003847	peroxisomal biogenesis factor 11 alpha	PEX11A	chr15:90226612-90226553	NM_003847	Hs.31034
A_33_P3305472	2.01233	1.00887	2.01233	up	FALSE	small nucleolar RNA host gene 16 (non-protein coding) [Source:HGNC Symbol;Acc:44352] [ENST00000587743]			74556437	chr17	74556378	+	hs|17q25.1	AK123993			chr17:74556378-74556437		Hs.288215
A_23_P153676	2.49945	1.32161	2.49945	up	FALSE	Homo sapiens transducin-like enhancer of split 2 (E(sp1) homolog, Drosophila) (TLE2), transcript variant 1, mRNA [NM_003260]	7089	GO:0005515|GO:0007165|GO:0007219|GO:0003714|GO:0009887|GO:0005654|GO:0005634|GO:0016055|GO:0090090|GO:0045892|GO:0006351	2997943	chr19	2997884	-	hs|19p13.3	NM_003260	transducin-like enhancer of split 2 (E(sp1) homolog, Drosophila)	TLE2	chr19:2997943-2997884	NM_003260	Hs.332173
A_23_P210900	8.60137	3.10457	8.60137	up	FALSE	Homo sapiens acyl-CoA synthetase short-chain family member 2 (ACSS2), transcript variant 1, mRNA [NM_018677]	55902	GO:0008610|GO:0006805|GO:0016208|GO:0006069|GO:0019542|GO:0005730|GO:0005634|GO:0044281|GO:0005524|GO:0043231|GO:0005829|GO:0005737|GO:0019427|GO:0019413|GO:0003987	33515401	chr20	33515343	+	hs|20q11.22	NM_018677	acyl-CoA synthetase short-chain family member 2	ACSS2	chr20:33515343-33515401	NM_018677	Hs.517034
A_33_P3267230	3.80814	1.92909	3.80814	up	FALSE	Homo sapiens TBC1 domain family, member 3G (TBC1D3G), mRNA [NM_001040282]	654341	GO:0005097	34797442	chr17	34797383	-	hs|17q12	NM_001040282	TBC1 domain family, member 3G	TBC1D3G	chr17:34797442-34797383	NM_001040282	Hs.617010
A_23_P69840	2.78918	1.47984	2.78918	up	FALSE	Homo sapiens solute carrier family 35, member A4 (SLC35A4), mRNA [NM_080670]	113829	GO:0000139|GO:0005351|GO:0016021	139948282	chr5	139948223	+	hs|5q31.3	NM_080670	solute carrier family 35, member A4	SLC35A4	chr5:139948223-139948282	NM_080670	Hs.406840
A_32_P100439	3.03602	1.60218	3.03602	up	FALSE	Homo sapiens maturin, neural progenitor differentiation regulator homolog (Xenopus) (MTURN), mRNA [NM_152793]	222166		30202370	chr7	30202311	+	hs|7p14.3	NM_152793	maturin, neural progenitor differentiation regulator homolog (Xenopus)	MTURN	chr7:30202311-30202370	NM_152793	Hs.200100
A_33_P3368049	2.02499	1.01792	2.02499	up	FALSE	Homo sapiens chromosome 1 open reading frame 233 (C1orf233), mRNA [NM_001242659]	643988	GO:0016021	1533447	chr1	1533388	-	hs|1p36.33	NM_001242659	chromosome 1 open reading frame 233	C1orf233	chr1:1533447-1533388	NM_001242659	Hs.528816
A_23_P134935	5.49735	2.45874	5.49735	up	FALSE	Homo sapiens dual specificity phosphatase 4 (DUSP4), transcript variant 1, mRNA [NM_001394]	1846	GO:0048011|GO:0001706|GO:0038124|GO:0034142|GO:0038123|GO:0034134|GO:0008330|GO:0005634|GO:0002224|GO:0051403|GO:0000188|GO:0002756|GO:0006470|GO:0000165|GO:0045087|GO:0002755|GO:0035666|GO:0034166|GO:0005654|GO:0034146|GO:0034138|GO:0034162|GO:0004725|GO:0017017	29194441	chr8	29194382	-	hs|8p12	NM_001394	dual specificity phosphatase 4	DUSP4	chr8:29194441-29194382	NM_001394	Hs.417962
A_19_P00803389	3.89722	1.96245	3.89722	up	FALSE				68299014	chr4	68298955	+	hs|4q13.2				chr4:068298955-068299014
A_33_P3294986	12.4592	3.63914	12.4592	up	FALSE	Homo sapiens lipase, hormone-sensitive (LIPE), mRNA [NM_005357]	3991	GO:0046340|GO:0005515|GO:0005811|GO:0004806|GO:0019901|GO:0044281|GO:0005829|GO:0016042|GO:0005901|GO:0042758|GO:0006468|GO:0019433|GO:0033878|GO:0008203	42905725	chr19	42905666	-	hs|19q13.2	NM_005357	lipase, hormone-sensitive	LIPE	chr19:42905725-42905666	NM_005357	Hs.656980
A_33_P3329344	3.28095	1.71411	3.28095	up	FALSE	Homo sapiens fatty acid synthase (FASN), mRNA [NM_004104]	2194	GO:0005515|GO:0005886|GO:0015939|GO:0006767|GO:0044281|GO:0035338|GO:0070402|GO:0042803|GO:0005829|GO:0005739|GO:0005737|GO:0047117|GO:0008144|GO:0019432|GO:0006631|GO:0071353|GO:0006633|GO:0004313|GO:0004312|GO:0044255|GO:0042470|GO:0005794|GO:0016295|GO:0004319|GO:0004315|GO:0016296|GO:0047451|GO:0004314|GO:0006084|GO:0004317|GO:0004316|GO:0042587|GO:0031325|GO:0006112|GO:0006766|GO:0004320|GO:…	80036275	chr17	80036216	-	hs|17q25.3	NM_004104	fatty acid synthase	FASN	chr17:80036275-80036216	NM_004104	Hs.83190
A_23_P25929	2.00438	1.00316	2.00438	up	FALSE	Homo sapiens eukaryotic translation initiation factor 2B, subunit 2 beta, 39kDa (EIF2B2), mRNA [NM_014239]	8892	GO:0005515|GO:0005851|GO:0010467|GO:0051716|GO:0009408|GO:0042552|GO:0043434|GO:0003743|GO:0005525|GO:0007417|GO:0005524|GO:0006412|GO:0006413|GO:0009749|GO:0005829|GO:0005085|GO:0001541|GO:0005737|GO:0019509|GO:0014003|GO:0006446|GO:0044267|GO:0046523	75475885	chr14	75475826	+	hs|14q24.3	NM_014239	eukaryotic translation initiation factor 2B, subunit 2 beta, 39kDa	EIF2B2	chr14:75475826-75475885	NM_014239	Hs.409137
A_33_P3265016	5.15196	2.36512	5.15196	up	FALSE	Homo sapiens peroxisomal biogenesis factor 6 (PEX6), mRNA [NM_000287]	5190	GO:0005515|GO:0042623|GO:0006200|GO:0006625|GO:0016561|GO:0050821|GO:0008022|GO:0005524|GO:0032403|GO:0005829|GO:0005737|GO:0007031|GO:0016887|GO:0005778|GO:0005777	42932588	chr6	42932529	-	hs|6p21.1	NM_000287	peroxisomal biogenesis factor 6	PEX6	chr6:42932588-42932529	NM_000287	Hs.656425
A_19_P00315641	3.44874	1.78607	3.44874	up	FALSE	Homo sapiens long intergenic non-protein coding RNA 632 (LINC00632), transcript variant 3, long non-coding RNA [NR_104228]	286411		139854832	chrX	139854773	+	hs|Xq27.1	NR_104228	long intergenic non-protein coding RNA 632	LINC00632	chrX:139854773-139854832	NR_104228
A_33_P3268334	4.03901	2.014	4.03901	up	FALSE	Homo sapiens phosphoglycerate mutase 1 (brain) (PGAM1), mRNA [NM_002629]	5223	GO:0045730|GO:0005515|GO:0004082|GO:0019901|GO:0004083|GO:0005975|GO:0006094|GO:0044281|GO:0043456|GO:0006096|GO:0005829|GO:0006110|GO:0006006|GO:0004619	99190236	chr10	99190177	+	hs|10q24.1	NM_002629	phosphoglycerate mutase 1 (brain)	PGAM1	chr10:99190177-99190236	NM_002629	Hs.632918
A_23_P75380	2.51775	1.33213	2.51775	up	FALSE	Homo sapiens aryl hydrocarbon receptor interacting protein (AIP), mRNA [NM_003977]	9049	GO:0005515|GO:0006805|GO:0005886|GO:0051344|GO:0003713|GO:0006626|GO:0005730|GO:0005634|GO:0010738|GO:0022417|GO:0005829|GO:0007165|GO:0005737|GO:0051082|GO:0004871|GO:0036004|GO:0008134	67258280	chr11	67257891	+	hs|11q13.2	NM_003977	aryl hydrocarbon receptor interacting protein	AIP	chr11:67257891-67258280	NM_003977	Hs.412433
A_33_P3384548	2.14249	1.09929	2.14249	up	FALSE	Homo sapiens cDNA, FLJ99546. [AK309505]			46275762	chr19	46275703	+	hs|19q13.32	AK309505			chr19:46275703-46275762		Hs.664071
A_23_P137366	215.07	7.74866	215.07	up	FALSE	Homo sapiens complement component 1, q subcomponent, B chain (C1QB), mRNA [NM_000491]	713	GO:0005515|GO:0006956|GO:0048839|GO:0005581|GO:0045087|GO:0006958|GO:0005576|GO:0005602|GO:0042803	22987854	chr1	22987795	+	hs|1p36.12	NM_000491	complement component 1, q subcomponent, B chain	C1QB	chr1:22987795-22987854	NM_000491	Hs.8986
A_33_P3365117	2.43664	1.28489	2.43664	up	FALSE	aldo-keto reductase family 1, member C1 [Source:HGNC Symbol;Acc:384] [ENST00000380859]	1645	GO:0031406|GO:0044598|GO:0046683|GO:0032052|GO:0006805|GO:0044597|GO:0007603|GO:0047086|GO:0005829|GO:0030299|GO:0016655|GO:0071395|GO:0042574|GO:0047115|GO:0051260|GO:0008206|GO:0047042|GO:0042632|GO:0047718|GO:0007586|GO:0047006|GO:0001523|GO:0004032|GO:0004033|GO:0015721|GO:0042448|GO:0018636|GO:0055114	5011995	chr10	5011936	+	hs|10p15.1		aldo-keto reductase family 1, member C1	AKR1C1	chr10:5011936-5011995
A_24_P63522	4.67161	2.22392	4.67161	up	FALSE	Homo sapiens 3-hydroxy-3-methylglutaryl-CoA synthase 1 (soluble) (HMGCS1), transcript variant 2, mRNA [NM_002130]	3157	GO:0006629|GO:0006695|GO:0005886|GO:0009645|GO:0005634|GO:0044281|GO:0014074|GO:0042803|GO:0005829|GO:0071372|GO:0005737|GO:0071397|GO:0008144|GO:0001101|GO:0033197|GO:0044255|GO:0004421|GO:0043177|GO:0042493|GO:0046690|GO:0005730|GO:0008299|GO:0001889|GO:0007420|GO:0055094|GO:0016853|GO:0008584	43290176	chr5	43290117	-	hs|5p12	NM_002130	3-hydroxy-3-methylglutaryl-CoA synthase 1 (soluble)	HMGCS1	chr5:43290176-43290117	NM_002130	Hs.397729
A_23_P75283	9.91654	3.30984	9.91654	up	FALSE	Homo sapiens retinol binding protein 4, plasma (RBP4), mRNA [NM_006744]	5950	GO:0005515|GO:0060044|GO:0060065|GO:0007603|GO:0030324|GO:0001654|GO:0045471|GO:0060068|GO:0048706|GO:0016918|GO:0006094|GO:0007283|GO:0019841|GO:0005615|GO:0005829|GO:0007507|GO:0030277|GO:0050908|GO:0042574|GO:0042572|GO:0048807|GO:0032024|GO:0032526|GO:0032868|GO:0046982|GO:0005576|GO:0060059|GO:0042593|GO:0001523|GO:0048562|GO:0060347|GO:0048738|GO:0034633|GO:0034632|GO:0043234|GO:0051024|GO:…	95351728	chr10	95351669	-	hs|10q23.33	NM_006744	retinol binding protein 4, plasma	RBP4	chr10:95351728-95351669	NM_006744	Hs.50223
A_33_P3814721	5.01462	2.32614	5.01462	up	FALSE	Homo sapiens inscuteable homolog (Drosophila) (INSC), transcript variant 1, mRNA [NM_001031853]	387755	GO:0005737|GO:0060487|GO:0000132|GO:0045177|GO:0007399	15267622	chr11	15267563	+	hs|11p15.2	NM_001031853	inscuteable homolog (Drosophila)	INSC	chr11:15267563-15267622	NM_001031853	Hs.591997
A_33_P3420816	2.07275	1.05155	2.07275	up	FALSE	Homo sapiens growth differentiation factor 1 (GDF1), mRNA [NM_001492]	2657	GO:0040007|GO:0008083|GO:0005615|GO:0005125	18979479	chr19	18979420	-	hs|19p13.11	NM_001492	growth differentiation factor 1	GDF1	chr19:18979479-18979420	NM_001492	Hs.412355
A_33_P3295523	4.2046	2.07197	4.2046	up	FALSE	Homo sapiens ras-related C3 botulinum toxin substrate 3 (rho family, small GTP binding protein Rac3) (RAC3), mRNA [NM_005052]	5881	GO:0005515|GO:0051056|GO:0043005|GO:0030036|GO:0005886|GO:0007264|GO:0003924|GO:0005525|GO:0030027|GO:0031175|GO:0005829|GO:0012505|GO:0030426|GO:0035556|GO:0006184|GO:0031941|GO:0030031|GO:0050885|GO:0043025	79992077	chr17	79992018	+	hs|17q25.3	NM_005052	ras-related C3 botulinum toxin substrate 3 (rho family, small GTP binding protein Rac3)	RAC3	chr17:79992018-79992077	NM_005052	Hs.45002
A_23_P129835	3.40932	1.76948	3.40932	up	FALSE	Homo sapiens protein phosphatase 1, regulatory (inhibitor) subunit 1B (PPP1R1B), transcript variant 1, mRNA [NM_032192]	84152	GO:0004864|GO:0005102|GO:0005634|GO:0006351|GO:0005829|GO:0035556|GO:0008599|GO:0007165|GO:0001975|GO:0005737|GO:0008542|GO:0043025|GO:0004860|GO:0006469|GO:0007621	37792667	chr17	37792608	+	hs|17q12	NM_032192	protein phosphatase 1, regulatory (inhibitor) subunit 1B	PPP1R1B	chr17:37792608-37792667	NM_032192	Hs.286192
A_33_P3356070	4.14571	2.05162	4.14571	up	FALSE	Homo sapiens lipin 1 (LPIN1), transcript variant 3, mRNA [NM_001261428]	23175	GO:0006646|GO:0031965|GO:0006355|GO:0005634|GO:0044281|GO:0008195|GO:0006351|GO:0005829|GO:0009062|GO:0003674|GO:0005737|GO:0019432|GO:0005789|GO:0006644|GO:0044255|GO:0006642|GO:0046474|GO:0006656	11964937	chr2	11964878	+	hs|2p25.1	NM_001261428	lipin 1	LPIN1	chr2:11964878-11964937	NM_001261428	Hs.467740
A_19_P00321594	3.01089	1.59019	3.01089	up	FALSE	F-box and leucine-rich repeat protein 5 [Source:HGNC Symbol;Acc:13602] [ENST00000514541]	26234	GO:0005515|GO:0048471|GO:0004842|GO:0016567|GO:0005506|GO:0000151|GO:0031146|GO:0055072|GO:0019005	15683099	chr4	15683040	-	hs|4p15.32	XR_159432	F-box and leucine-rich repeat protein 5	FBXL5	chr4:15683099-15683040		Hs.668190
A_23_P358542	3.37642	1.75549	3.37642	up	FALSE	Homo sapiens kinesin family member C2 (KIFC2), mRNA [NM_145754]	90990	GO:0008017|GO:0005871|GO:0005737|GO:0005874|GO:0003777|GO:0005524|GO:0007018	145699208	chr8	145699149	+	hs|8q24.3	NM_145754	kinesin family member C2	KIFC2	chr8:145699149-145699208	NM_145754	Hs.528713
A_33_P3399291	2.1574	1.1093	2.1574	up	FALSE	Homo sapiens guanylate kinase 1 (GUK1), transcript variant 5, mRNA [NM_001242840]	2987	GO:0015949|GO:0017144|GO:0004385|GO:0055086|GO:0044281|GO:0005524|GO:0006163|GO:0005829	228334638	chr1	228334579	+	hs|1q42.13	NM_001242840	guanylate kinase 1	GUK1	chr1:228334579-228334638	NM_001242840	Hs.376933
A_23_P53015	2.04608	1.03286	2.04608	up	FALSE	Homo sapiens terminal uridylyl transferase 1, U6 snRNA-specific (TUT1), mRNA [NM_022830]	64852	GO:0005515|GO:0006379|GO:0006378|GO:0003723|GO:0005730|GO:0005524|GO:0050265|GO:0046872|GO:0004652|GO:0016607|GO:0071044|GO:0005847|GO:0003730|GO:0019899|GO:0016180	62343291	chr11	62343232	-	hs|11q12.3	NM_022830	terminal uridylyl transferase 1, U6 snRNA-specific	TUT1	chr11:62343291-62343232	NM_022830	Hs.728983
A_23_P409541	4.15193	2.05378	4.15193	up	FALSE	Homo sapiens polymerase (RNA) I polypeptide D, 16kDa (POLR1D), transcript variant 2, mRNA [NM_152705]	51082	GO:0010467|GO:0006386|GO:0006385|GO:0006363|GO:0006362|GO:0006361|GO:0006360|GO:0003677|GO:0006383|GO:0005829|GO:0001056|GO:0005736|GO:0045087|GO:0001054|GO:0046983|GO:0005666|GO:0032481|GO:0005654	28240973	chr13	28240914	+	hs|13q12.2	NM_152705	polymerase (RNA) I polypeptide D, 16kDa	POLR1D	chr13:28240914-28240973	NM_152705	Hs.507584
A_23_P393401	4.16226	2.05737	4.16226	up	FALSE	Homo sapiens pyridoxal-dependent decarboxylase domain containing 2, pseudogene (PDXDC2P), non-coding RNA [NR_003610]	283970	GO:0030170|GO:0016831|GO:0019752	70010123	chr16	70010086	-	hs|16q22.1	NR_003610	pyridoxal-dependent decarboxylase domain containing 2, pseudogene	PDXDC2P	chr16:70010123-70010086	NR_003610	Hs.513695
A_23_P138328	16.6248	4.05526	16.6248	up	FALSE	Homo sapiens peptidase M20 domain containing 1 (PM20D1), mRNA [NM_152491]	148811	GO:0006508|GO:0008233|GO:0005576|GO:0046872	205811864	chr1	205811805	-	hs|1q32.1	NM_152491	peptidase M20 domain containing 1	PM20D1	chr1:205811864-205811805	NM_152491	Hs.177744
A_23_P110445	3.81832	1.93294	3.81832	up	FALSE	Homo sapiens amyloid beta (A4) precursor protein-binding, family B, member 3 (APBB3), transcript variant 4, mRNA [NM_006051]	10307	GO:0005515|GO:0005737|GO:0005634|GO:0015629	139938147	chr5	139938088	-	hs|5q31.3	NM_006051	amyloid beta (A4) precursor protein-binding, family B, member 3	APBB3	chr5:139938147-139938088	NM_006051	Hs.529449
A_33_P3234277	3.74937	1.90665	3.74937	up	FALSE	Homo sapiens major histocompatibility complex, class II, DP alpha 1 (HLA-DPA1), transcript variant 2, mRNA [NM_001242524]	3113	GO:0050852|GO:0012507|GO:0005886|GO:0019221|GO:0031295|GO:0042613|GO:0005765|GO:0032588|GO:0030666|GO:0019886|GO:0006955|GO:0071346|GO:0000139|GO:0005887|GO:0071556|GO:0032395|GO:0030669|GO:0010008|GO:0060333|GO:0030658	33036945	chr6	33036886	-	hs|6p21.32	NM_001242524	major histocompatibility complex, class II, DP alpha 1	HLA-DPA1	chr6:33036945-33036886	NM_001242524	Hs.347270
A_24_P290286	3.75886	1.91029	3.75886	up	FALSE	Homo sapiens prolyl 4-hydroxylase, alpha polypeptide III (P4HA3), mRNA [NM_182904]	283208	GO:0031418|GO:0005506|GO:0005788|GO:0004656|GO:0016702	73980697	chr11	73979228	-	hs|11q13.4	NM_182904	prolyl 4-hydroxylase, alpha polypeptide III	P4HA3	chr11:73980697-73979228	NM_182904	Hs.660541
A_23_P127460	2.87528	1.5237	2.87528	up	FALSE	Homo sapiens signal-induced proliferation-associated 1 (SIPA1), transcript variant 1, mRNA [NM_153253]	6494	GO:0005515|GO:0048471|GO:0030308|GO:0008283|GO:0005634|GO:0045786|GO:0032854|GO:0005829|GO:0012505|GO:0043547|GO:0035556|GO:0007165|GO:0007162|GO:0046582|GO:0016020|GO:0007010|GO:0005096	65417917	chr11	65417650	+	hs|11q13.1	NM_153253	signal-induced proliferation-associated 1	SIPA1	chr11:65417650-65417917	NM_153253	Hs.530477
A_23_P164912	2.24845	1.16893	2.24845	up	FALSE	Homo sapiens lin-7 homolog B (C. elegans) (LIN7B), mRNA [NM_022165]	64130	GO:0043005|GO:0016323|GO:0045211|GO:0019904|GO:0014069|GO:0005923|GO:0015031|GO:0006887|GO:0007269	49621713	chr19	49621654	+	hs|19q13.33	NM_022165	lin-7 homolog B (C. elegans)	LIN7B	chr19:49621654-49621713	NM_022165	Hs.221737
A_23_P62115	2.6601	1.41148	2.6601	up	FALSE	Homo sapiens TIMP metallopeptidase inhibitor 1 (TIMP1), mRNA [NM_003254]	7076	GO:0005515|GO:0043066|GO:0008284|GO:0051045|GO:0007568|GO:0043434|GO:0030168|GO:0005576|GO:0046872|GO:0005604|GO:0043249|GO:0022617|GO:0007596|GO:0030198|GO:0008191|GO:0002576|GO:0031093|GO:0034097	47444725	chrX	47444666	+	hs|Xp11.23	NM_003254	TIMP metallopeptidase inhibitor 1	TIMP1	chrX:47444666-47444725	NM_003254	Hs.522632
A_23_P164999	2.6701	1.41689	2.6701	up	FALSE	Homo sapiens cell division cycle 34 (CDC34), mRNA [NM_004359]	997	GO:0000209|GO:0005515|GO:0004842|GO:0016567|GO:0005730|GO:0005634|GO:0005524|GO:0000082|GO:0005737|GO:0006270|GO:0043161|GO:0070936|GO:0006464|GO:0043951	541734	chr19	541675	+	hs|19p13.3	NM_004359	cell division cycle 34	CDC34	chr19:541675-541734	NM_004359	Hs.514997
A_23_P16573	3.49729	1.80624	3.49729	up	FALSE	Homo sapiens DEAD (Asp-Glu-Ala-Asp) box polypeptide 49 (DDX49), transcript variant 1, mRNA [NM_019070]	54555	GO:0008026|GO:0003723|GO:0005524	19038834	chr19	19038775	+	hs|19p13.11	NM_019070	DEAD (Asp-Glu-Ala-Asp) box polypeptide 49	DDX49	chr19:19038775-19038834	NM_019070	Hs.143187
A_24_P181055	2.09786	1.06892	2.09786	up	FALSE	Homo sapiens ST3 beta-galactoside alpha-2,3-sialyltransferase 4 (ST3GAL4), transcript variant 1, mRNA [NM_006278]	6484	GO:0005975|GO:0016266|GO:0047288|GO:0005576|GO:0044281|GO:0003836|GO:0042339|GO:0030173|GO:0000139|GO:0018146|GO:0032580|GO:0030203|GO:0044267|GO:0018279|GO:0043687	126283536	chr11	126283477	+	hs|11q24.2	NM_006278	ST3 beta-galactoside alpha-2,3-sialyltransferase 4	ST3GAL4	chr11:126283477-126283536	NM_006278	Hs.591947
A_19_P00802532	2.27278	1.18446	2.27278	up	FALSE				56796536	chrX	56796477	-	hs|Xp11.21				chrX:056796536-056796477
A_33_P3341601	3.76482	1.91258	3.76482	up	FALSE	Homo sapiens WD repeat domain 86 (WDR86), transcript variant 1, mRNA [NM_001284260]	349136		151078309	chr7	151078250	-	hs|7q36.1	NM_001284260	WD repeat domain 86	WDR86	chr7:151078309-151078250	NM_001284260	Hs.647083
A_23_P83818	7.83355	2.96967	7.83355	up	FALSE	Homo sapiens collagen, type V, alpha 1 (COL5A1), transcript variant 1, mRNA [NM_000093]	1289	GO:0035313|GO:0048592|GO:0005588|GO:0035989|GO:0046872|GO:0022617|GO:0007411|GO:0030198|GO:0030199|GO:0030574|GO:0045112|GO:0043206|GO:0007155|GO:0008201|GO:0001568|GO:0048407|GO:0043394|GO:0005576|GO:0005604|GO:0031012|GO:0003007|GO:0005178|GO:0016477|GO:0051128|GO:0005788|GO:0043588|GO:0032964|GO:0005201	137734122	chr9	137734063	+	hs|9q34.3	NM_000093	collagen, type V, alpha 1	COL5A1	chr9:137734063-137734122	NM_000093	Hs.210283
A_23_P253421	2.87339	1.52276	2.87339	up	FALSE	Homo sapiens ancient ubiquitous protein 1 (AUP1), mRNA [NM_181575]	550	GO:0005515|GO:0005783|GO:0005789|GO:0005730|GO:0005634|GO:0016021|GO:0043231	74755130	chr2	74755071	-	hs|2p13.1	NM_181575	ancient ubiquitous protein 1	AUP1	chr2:74755130-74755071	NM_181575	Hs.411480
A_24_P406132	3.96703	1.98806	3.96703	up	FALSE	Homo sapiens mitogen-activated protein kinase 13 (MAPK13), transcript variant 1, mRNA [NM_002754]	5603	GO:0032755|GO:0005515|GO:0048011|GO:0006355|GO:0006950|GO:0006970|GO:0007265|GO:0005524|GO:0006351|GO:0007243|GO:0005829|GO:0007049|GO:0018105|GO:0000165|GO:0004674|GO:0050729|GO:0004707	36107374	chr6	36107315	+	hs|6p21.31	NM_002754	mitogen-activated protein kinase 13	MAPK13	chr6:36107315-36107374	NM_002754	Hs.178695
A_19_P00802576	4.46697	2.1593	4.46697	up	FALSE				35642061	chr1	35642002	+	hs|1p34.3				chr1:035642002-035642061
A_23_P343411	3.49317	1.80454	3.49317	up	FALSE	Homo sapiens agrin (AGRN), mRNA [NM_198576]	375790	GO:0005515|GO:0002162|GO:0030054|GO:0005886|GO:0007603|GO:0051491|GO:0045202|GO:0044281|GO:0035374|GO:0007411|GO:0030198|GO:0045944|GO:0033691|GO:0030204|GO:0030203|GO:0043202|GO:0005975|GO:0005796|GO:0045887|GO:0005509|GO:0005605|GO:0006027|GO:0043395|GO:0005576|GO:0001523|GO:0007213|GO:0006024|GO:0031012|GO:0007165|GO:0050808|GO:0045162|GO:0032321|GO:0043236|GO:0005200|GO:0043113|GO:0016021	991245	chr1	991186	+	hs|1p36.33	NM_198576	agrin	AGRN	chr1:991186-991245	NM_198576	Hs.273330
A_23_P66110	2.70193	1.43399	2.70193	up	FALSE	Homo sapiens tuberous sclerosis 2 (TSC2), transcript variant 1, mRNA [NM_000548]	7249	GO:0005515|GO:0050680|GO:0006606|GO:0042803|GO:0007507|GO:0007173|GO:0030100|GO:0043025|GO:0051260|GO:0005794|GO:0046982|GO:0019902|GO:0001843|GO:0014067|GO:0006953|GO:0014065|GO:0006897|GO:0045792|GO:0033596|GO:0008543|GO:0045087|GO:0030030|GO:0043491|GO:0038095|GO:0051898|GO:0008286|GO:0032007|GO:0048471|GO:0008285|GO:0030178|GO:0005634|GO:0051291|GO:0030425|GO:0005829|GO:0030426|GO:0071889|GO:…	2136834	chr16	2136775	+	hs|16p13.3	NM_000548	tuberous sclerosis 2	TSC2	chr16:2136775-2136834	NM_000548	Hs.90303
A_23_P36266	2.02938	1.02104	2.02938	up	FALSE	Homo sapiens pyruvate dehydrogenase complex, component X (PDHX), transcript variant 1, mRNA [NM_003477]	8050	GO:0010510|GO:0016746|GO:0006090|GO:0005759|GO:0044281|GO:0044237	35016751	chr11	35016692	+	hs|11p13	NM_003477	pyruvate dehydrogenase complex, component X	PDHX	chr11:35016692-35016751	NM_003477	Hs.502315
A_33_P3323453	3.4972	1.8062	3.4972	up	FALSE	Homo sapiens histocompatibility (minor) 13 (HM13), transcript variant 1, mRNA [NM_030789]	81502	GO:0005515|GO:0005791|GO:0005886|GO:0009986|GO:0005783|GO:0031293|GO:0071458|GO:0042500|GO:0042803|GO:0033619|GO:0071556|GO:0008233|GO:0006509	30137134	chr20	30137075	+	hs|20q11.21	NM_030789	histocompatibility (minor) 13	HM13	chr20:30137075-30137134	NM_030789	Hs.373741
A_24_P350200	5.22892	2.38651	5.22892	up	FALSE	mitochondrially encoded cytochrome c oxidase III [Source:HGNC Symbol;Acc:7422] [ENST00000362079]	4514		9469	chrM	9410	+		AK057071	cytochrome c oxidase III	COX3	chrM:9410-9469		Hs.591538
A_24_P902052	2.3066	1.20577	2.3066	up	FALSE	Homo sapiens differentiation antagonizing non-protein coding RNA (DANCR), long non-coding RNA [NR_024031]	57291		53579768	chr4	53579709	+	hs|4q12	NR_024031	differentiation antagonizing non-protein coding RNA	DANCR	chr4:53579709-53579768	NR_024031	Hs.744077
A_23_P301855	2.43774	1.28554	2.43774	up	FALSE	Homo sapiens limbic system-associated membrane protein (LSAMP), mRNA [NM_002338]	4045	GO:0005515|GO:0005886|GO:0031225|GO:0007155|GO:0007399	115571342	chr3	115561379	-	hs|3q13.31	NM_002338	limbic system-associated membrane protein	LSAMP	chr3:115571342-115561379	NM_002338	Hs.26409
A_23_P8820	11.8487	3.56666	11.8487	up	FALSE	Homo sapiens fatty acid binding protein 4, adipocyte (FABP4), mRNA [NM_001442]	2167	GO:0071285|GO:0005811|GO:0042632|GO:0005215|GO:0005504|GO:0005634|GO:0044281|GO:0001816|GO:0005737|GO:0050872|GO:0050873|GO:0050729|GO:0006469|GO:0019433|GO:0045892	82395437	chr8	82395378	-	hs|8q21.13	NM_001442	fatty acid binding protein 4, adipocyte	FABP4	chr8:82395437-82395378	NM_001442	Hs.391561
DCP_1_4	18.4578	4.20616	18.4578	up	pos	Unknown
A_33_P3337026	4.10768	2.03832	4.10768	up	FALSE	solute carrier family 6 (neurotransmitter transporter, creatine), member 8 [Source:HGNC Symbol;Acc:11055] [ENST00000485324]	6535	GO:0015881|GO:0015220|GO:0005886|GO:0005328|GO:0044281|GO:0005575|GO:0034641|GO:0003674|GO:0008150|GO:0006936|GO:0005887|GO:0006600|GO:0006810|GO:0016021|GO:0005308|GO:0005309	152959499	chrX	152959440	+	hs|Xq28	U17986	solute carrier family 6 (neurotransmitter transporter), member 8	SLC6A8	chrX:152959440-152959499		Hs.540696
A_23_P87257	2.26155	1.17731	2.26155	up	FALSE	Homo sapiens mitochondrial ribosomal protein L17 (MRPL17), mRNA [NM_022061]	63875	GO:0003735|GO:0019904|GO:0005743|GO:0005840|GO:0006412	6704008	chr11	6703605	-	hs|11p15.4	NM_022061	mitochondrial ribosomal protein L17	MRPL17	chr11:6704008-6703605	NM_022061	Hs.523456
A_19_P00804194	7.62818	2.93134	7.62818	up	FALSE				33095616	chr6	33095557	+	hs|6p21.32				chr6:033095557-033095616
A_33_P3413840	4.37591	2.12958	4.37591	up	FALSE	Homo sapiens glycerol kinase (GK), transcript variant 4, mRNA [NM_001205019]	2710	GO:0005515|GO:0004370|GO:0019563|GO:0005741|GO:0044281|GO:0005524|GO:0006071|GO:0046167|GO:0005829|GO:0005737|GO:0019432|GO:0006641|GO:0044255	30746989	chrX	30739101	+	hs|Xp21.2	NM_001205019	glycerol kinase	GK	chrX:30739101-30746989	NM_001205019	Hs.1466
A_23_P5089	2.37525	1.24808	2.37525	up	FALSE	Homo sapiens ATP synthase, H+ transporting, mitochondrial F1 complex, delta subunit (ATP5D), transcript variant 2, mRNA [NM_001001975]	513	GO:0005215|GO:0006200|GO:0022857|GO:0005743|GO:0044281|GO:0005524|GO:0005753|GO:0006119|GO:0005739|GO:0022904|GO:0006754|GO:0043531|GO:0046961|GO:0046933|GO:0042776|GO:0005759|GO:0000275|GO:0046688|GO:0016887|GO:0044237	1244131	chr19	1242585	+	hs|19p13.3	NM_001001975	ATP synthase, H+ transporting, mitochondrial F1 complex, delta subunit	ATP5D	chr19:1242585-1244131	NM_001001975	Hs.418668
A_23_P331895	3.00748	1.58856	3.00748	up	FALSE	Homo sapiens tweety family member 3 (TTYH3), mRNA [NM_025250]	80727	GO:0006821|GO:0034220|GO:0005886|GO:0034707|GO:0005229|GO:0055085|GO:0005254	2703633	chr7	2703574	+	hs|7p22.3	NM_025250	tweety family member 3	TTYH3	chr7:2703574-2703633	NM_025250	Hs.440899
A_23_P203743	4.07906	2.02824	4.07906	up	FALSE	Homo sapiens GRB2-associated binding protein 2 (GAB2), transcript variant 2, mRNA [NM_012296]	9846	GO:0005515|GO:0008284|GO:0005886|GO:0048015|GO:0043325|GO:0005547|GO:0030316|GO:0043306|GO:0005829|GO:0005737|GO:0016477|GO:0007229|GO:0045087|GO:0005070|GO:0005068|GO:0007169|GO:0038095	77926747	chr11	77926688	-	hs|11q14.1	NM_012296	GRB2-associated binding protein 2	GAB2	chr11:77926747-77926688	NM_012296	Hs.429434
A_23_P25706	6.4822	2.69648	6.4822	up	FALSE	Homo sapiens calmin (calponin-like, transmembrane) (CLMN), mRNA [NM_024734]	79789	GO:0005737|GO:0008285|GO:0003779|GO:0016021|GO:0031175	95660925	chr14	95660250	-	hs|14q32.13	NM_024734	calmin (calponin-like, transmembrane)	CLMN	chr14:95660925-95660250	NM_024734	Hs.301478
A_23_P23380	4.08465	2.03021	4.08465	up	FALSE	Homo sapiens ELOVL fatty acid elongase 1 (ELOVL1), transcript variant 1, mRNA [NM_022821]	64834	GO:0005515|GO:0005783|GO:0019367|GO:0030148|GO:0030176|GO:0035338|GO:0044281|GO:0009922|GO:0005789|GO:0019432|GO:0034625|GO:0042761|GO:0044255	43829796	chr1	43829737	-	hs|1p34.2	NM_022821	ELOVL fatty acid elongase 1	ELOVL1	chr1:43829796-43829737	NM_022821	Hs.25597
A_23_P253029	3.50199	1.80817	3.50199	up	FALSE	Homo sapiens BCL2-related ovarian killer (BOK), mRNA [NM_032515]	666	GO:0005515|GO:0051400|GO:0031966|GO:0043065|GO:0046982|GO:0006919|GO:0008283|GO:0048709|GO:0006915|GO:0005634|GO:0005739|GO:0005737|GO:0072332|GO:0007420|GO:1900119|GO:0008584	242513077	chr2	242513018	+	hs|2q37.3	NM_032515	BCL2-related ovarian killer	BOK	chr2:242513018-242513077	NM_032515	Hs.293753
A_23_P55749	24.1199	4.59215	24.1199	up	FALSE	Homo sapiens collagen, type V, alpha 3 (COL5A3), mRNA [NM_015719]	50509	GO:0005518|GO:0043394|GO:0005576|GO:0005588|GO:0007160|GO:0022617|GO:0007411|GO:0030198|GO:0030199|GO:0030574|GO:0005788|GO:0043588|GO:0008201|GO:0005201	10070602	chr19	10070543	-	hs|19p13.2	NM_015719	collagen, type V, alpha 3	COL5A3	chr19:10070602-10070543	NM_015719	Hs.235368
A_23_P126388	2.54762	1.34915	2.54762	up	FALSE	Homo sapiens SH3 domain binding glutamic acid-rich protein like 3 (SH3BGRL3), mRNA [NM_031286]	83442	GO:0005737|GO:0015035|GO:0009055|GO:0045454|GO:0005634	26607867	chr1	26607808	+	hs|1p36.11	NM_031286	SH3 domain binding glutamic acid-rich protein like 3	SH3BGRL3	chr1:26607808-26607867	NM_031286	Hs.109051
A_23_P27840	3.49081	1.80356	3.49081	up	FALSE	Homo sapiens suppressor of Ty 5 homolog (S. cerevisiae) (SUPT5H), transcript variant 1, mRNA [NM_003169]	6829	GO:0005515|GO:0010467|GO:0006368|GO:0032044|GO:0006354|GO:0010033|GO:0046982|GO:0006366|GO:0005730|GO:0006370|GO:0005634|GO:0000122|GO:0050434|GO:0007049|GO:0032786|GO:0032785|GO:0045944|GO:0003682|GO:0016032|GO:0005654|GO:0006338|GO:0019899|GO:0016239	39966810	chr19	39966751	+	hs|19q13.2	NM_003169	suppressor of Ty 5 homolog (S. cerevisiae)	SUPT5H	chr19:39966751-39966810	NM_003169	Hs.631604
A_33_P3227793	2.24335	1.16565	2.24335	up	FALSE	Homo sapiens cell growth regulator with EF-hand domain 1 (CGREF1), transcript variant 1, mRNA [NM_006569]	10669	GO:0030308|GO:0008285|GO:0005509|GO:0006950|GO:0007050|GO:0005576|GO:0007155	27324201	chr2	27324142	-	hs|2p23.3	NM_006569	cell growth regulator with EF-hand domain 1	CGREF1	chr2:27324201-27324142	NM_006569	Hs.159525
A_23_P89884	3.17749	1.66789	3.17749	up	FALSE	Homo sapiens tripartite motif containing 28 (TRIM28), mRNA [NM_005762]	10155	GO:0005515|GO:0010467|GO:0004842|GO:0003700|GO:0006367|GO:0016567|GO:0070087|GO:0005634|GO:0001837|GO:0045739|GO:0051259|GO:0042993|GO:0060669|GO:0060028|GO:0046777|GO:0031625|GO:0005719|GO:0003714|GO:0016925|GO:0003713|GO:0000122|GO:0003677|GO:0043565|GO:0005720|GO:0004672|GO:0006281|GO:0035851|GO:0005654|GO:0008270|GO:0045893|GO:0045892	59061750	chr19	59061599	+	hs|19q13.43	NM_005762	tripartite motif containing 28	TRIM28	chr19:59061599-59061750	NM_005762	Hs.467408
A_19_P00800555	2.6381	1.3995	2.6381	up	FALSE	Q982T4_RHILO (Q982T4) Mll8506 protein, partial (12%) [THC2612479]			28263356	chr19	28263297	-	hs|19q11	TCONS_00027274			chr19:28263356-28263297
A_33_P3244274	2.28272	1.19075	2.28272	up	FALSE	Homo sapiens ring finger protein 208, mRNA (cDNA clone MGC:21544 IMAGE:4151712), complete cds. [BC016958]	727800	GO:0008270						BC016958	ring finger protein 208	RNF208			Hs.512767
A_23_P70571	2.28066	1.18945	2.28066	up	FALSE	Homo sapiens solute carrier family 39 (zinc transporter), member 7 (SLC39A7), transcript variant 1, mRNA [NM_006979]	7922	GO:0005515|GO:0005794|GO:0016020|GO:0046873|GO:0005789|GO:0006829|GO:0016021|GO:0055085	33171859	chr6	33171800	+	hs|6p21.32	NM_006979	solute carrier family 39 (zinc transporter), member 7	SLC39A7	chr6:33171800-33171859	NM_006979	Hs.631995
A_23_P209904	2.5825	1.36877	2.5825	up	FALSE	Homo sapiens glypican 1 (GPC1), mRNA [NM_002081]	2817	GO:0007603|GO:0005886|GO:0031225|GO:0044281|GO:0005615|GO:0014037|GO:0007411|GO:0030200|GO:0030204|GO:2001016|GO:0030203|GO:0043202|GO:0005975|GO:0005796|GO:0005507|GO:0017134|GO:0005578|GO:0006027|GO:0043395|GO:0001523|GO:0006024|GO:0032288|GO:0005887|GO:0040037|GO:0043236|GO:0045121|GO:0005768	241407177	chr2	241407118	+	hs|2q37.3	NM_002081	glypican 1	GPC1	chr2:241407118-241407177	NM_002081	Hs.328232
DCP_1_2	23.3293	4.54407	23.3293	up	pos	Unknown
A_24_P43681	2.32794	1.21905	2.32794	up	FALSE	Homo sapiens drebrin-like (DBNL), transcript variant 1, mRNA [NM_014063]	28988	GO:0005515|GO:0071800|GO:0030054|GO:0005886|GO:0002102|GO:0006921|GO:0030425|GO:0005829|GO:0005737|GO:0051015|GO:0005938|GO:0019904|GO:0006915|GO:0014069|GO:0003779|GO:0007257|GO:0008022|GO:0001726|GO:0007416|GO:0030027|GO:0006897|GO:0030665|GO:0016601|GO:0000139|GO:0048812|GO:0008047	44100440	chr7	44100381	+	hs|7p13	NM_014063	drebrin-like	DBNL	chr7:44100381-44100440	NM_014063	Hs.436500
A_23_P112162	2.15036	1.10458	2.15036	up	FALSE	Homo sapiens diacylglycerol O-acyltransferase 1 (DGAT1), mRNA [NM_012079]	8694	GO:0005515|GO:0016746|GO:0019915|GO:0003846|GO:0055089|GO:0050252|GO:0044281|GO:0034379|GO:0035336|GO:0005789|GO:0019432|GO:0004144|GO:0006641|GO:0036155|GO:0016021|GO:0006644|GO:0044255|GO:0046474|GO:0046339	145540294	chr8	145540235	-	hs|8q24.3	NM_012079	diacylglycerol O-acyltransferase 1	DGAT1	chr8:145540294-145540235	NM_012079	Hs.521954
A_23_P53198	27.4538	4.77893	27.4538	up	FALSE	Homo sapiens diacylglycerol O-acyltransferase 2 (DGAT2), transcript variant 1, mRNA [NM_032564]	84649	GO:0048471|GO:0019915|GO:0005783|GO:0003846|GO:0030176|GO:0035356|GO:0044281|GO:0006071|GO:0035336|GO:0042803|GO:0005739|GO:0034383|GO:0019432|GO:0004144|GO:0044255|GO:0005811|GO:0042632|GO:0055089|GO:0050252|GO:0071400|GO:0005789|GO:0060613|GO:0036155|GO:0016021|GO:0006644|GO:0097006|GO:0046339|GO:0046474	75511902	chr11	75511843	+	hs|11q13.5	NM_032564	diacylglycerol O-acyltransferase 2	DGAT2	chr11:75511843-75511902	NM_032564	Hs.129798
A_23_P113417	2.98856	1.57945	2.98856	up	FALSE	Homo sapiens chromosome 17 open reading frame 70 (C17orf70), transcript variant 2, mRNA [NM_025161]	80233	GO:0005515|GO:0005737|GO:0006281|GO:0005730|GO:0005654|GO:0005634|GO:0045111|GO:0003677	79507457	chr17	79507398	-	hs|17q25.3	NM_025161	chromosome 17 open reading frame 70	C17orf70	chr17:79507457-79507398	NM_025161	Hs.313905
A_23_P126008	2.4012	1.26375	2.4012	up	FALSE	Homo sapiens microtubule associated serine/threonine kinase 2 (MAST2), mRNA [NM_015112]	23139	GO:0008017|GO:0005515|GO:0005737|GO:0045075|GO:0000287|GO:0005886|GO:0019902|GO:0004674|GO:0015630|GO:0048515|GO:0006468|GO:0005524	46501403	chr1	46501344	+	hs|1p34.1	NM_015112	microtubule associated serine/threonine kinase 2	MAST2	chr1:46501344-46501403	NM_015112	Hs.319481
A_23_P88963	2.61855	1.38877	2.61855	up	FALSE	Homo sapiens aldolase A, fructose-bisphosphate (ALDOA), transcript variant 1, mRNA [NM_000034]	226	GO:0005515|GO:0008092|GO:0008360|GO:0006941|GO:0006094|GO:0044281|GO:0015629|GO:0046716|GO:0006096|GO:0005829|GO:0042802|GO:0006754|GO:0004332|GO:0015631|GO:0051289|GO:0006006|GO:0007015|GO:0031093|GO:0070061|GO:0070062|GO:0006000|GO:0005975|GO:0030168|GO:0005576|GO:0003779|GO:0030388|GO:0007596|GO:0002576|GO:0031674	30081470	chr16	30081324	+	hs|16p11.2	NM_000034	aldolase A, fructose-bisphosphate	ALDOA	chr16:30081324-30081470	NM_000034	Hs.513490
A_23_P30913	2.93952	1.55558	2.93952	up	FALSE	Homo sapiens major histocompatibility complex, class II, DP alpha 1 (HLA-DPA1), transcript variant 1, mRNA [NM_033554]	3113	GO:0050852|GO:0012507|GO:0005886|GO:0019221|GO:0031295|GO:0042613|GO:0005765|GO:0032588|GO:0030666|GO:0019886|GO:0006955|GO:0071346|GO:0000139|GO:0005887|GO:0071556|GO:0032395|GO:0030669|GO:0010008|GO:0060333|GO:0030658	33032907	chr6	33032848	-	hs|6p21.32	NM_033554	major histocompatibility complex, class II, DP alpha 1	HLA-DPA1	chr6:33032907-33032848	NM_033554	Hs.347270
A_23_P144639	2.45427	1.29529	2.45427	up	FALSE	Homo sapiens transmembrane and coiled-coil domains 6 (TMCO6), mRNA [NM_018502]	55374	GO:0005737|GO:0008565|GO:0005634|GO:0016021|GO:0006606	140024754	chr5	140024696	+	hs|5q31.3	NM_018502	transmembrane and coiled-coil domains 6	TMCO6	chr5:140024696-140024754	NM_018502	Hs.534333
A_33_P3258617	11.1625	3.48059	11.1625	up	FALSE	perilipin 2 [Source:HGNC Symbol;Acc:248] [ENST00000380464]			19123462	chr9	19123403	-	hs|9p22.1				chr9:19123462-19123403
A_24_P310256	13.815	3.78817	13.815	up	FALSE	Homo sapiens leucine-rich repeat LGI family, member 4 (LGI4), mRNA [NM_139284]	163175	GO:0008344|GO:0042551|GO:0022011|GO:0005615|GO:0014009	35615711	chr19	35615652	-	hs|19q13.12	NM_139284	leucine-rich repeat LGI family, member 4	LGI4	chr19:35615711-35615652	NM_139284	Hs.65256
A_23_P23669	11.297	3.49787	11.297	up	FALSE	Homo sapiens palmdelphin (PALMD), mRNA [NM_017734]	54873	GO:0005737|GO:0043197|GO:0016020|GO:0008360	100155321	chr1	100155262	+	hs|1p21.2	NM_017734	palmdelphin	PALMD	chr1:100155262-100155321	NM_017734	Hs.483993
A_23_P5831	3.52417	1.81728	3.52417	up	FALSE	Homo sapiens hippocalcin-like 1 (HPCAL1), transcript variant 2, mRNA [NM_134421]	3241	GO:0005509	10567039	chr2	10566980	+	hs|2p25.1	NM_134421	hippocalcin-like 1	HPCAL1	chr2:10566980-10567039	NM_134421	Hs.580427
A_23_P15727	4.03399	2.01221	4.03399	up	FALSE	Homo sapiens FK506 binding protein 10, 65 kDa (FKBP10), mRNA [NM_021939]	60681	GO:0000413|GO:0016020|GO:0006457|GO:0018208|GO:0005509|GO:0003755|GO:0005788|GO:0005528	39979291	chr17	39979229	+	hs|17q21.2	NM_021939	FK506 binding protein 10, 65 kDa	FKBP10	chr17:39979229-39979291	NM_021939	Hs.463035
A_23_P71270	10.9305	3.45028	10.9305	up	FALSE	Homo sapiens alpha-2-glycoprotein 1, zinc-binding (AZGP1), mRNA [NM_001185]	563	GO:0002474|GO:0008285|GO:0005886|GO:0042612|GO:0004540|GO:0005576|GO:0008320|GO:0003823|GO:0005615|GO:0006955|GO:0019882|GO:0001916|GO:0042605|GO:0007155	99564778	chr7	99564719	-	hs|7q22.1	NM_001185	alpha-2-glycoprotein 1, zinc-binding	AZGP1	chr7:99564778-99564719	NM_001185	Hs.546239
A_23_P94103	3.80365	1.92738	3.80365	up	FALSE	Homo sapiens scavenger receptor class A, member 5 (putative) (SCARA5), mRNA [NM_173833]	286133	GO:0034605|GO:0006879|GO:0070207|GO:0009986|GO:0005887|GO:0070287|GO:0034755|GO:0006897|GO:0005044	27727934	chr8	27727875	-	hs|8p21.1	NM_173833	scavenger receptor class A, member 5 (putative)	SCARA5	chr8:27727934-27727875	NM_173833	Hs.591833
A_23_P145786	101.455	6.66469	101.455	up	FALSE	Homo sapiens MLX interacting protein-like (MLXIPL), transcript variant 1, mRNA [NM_032951]	51085	GO:0071157|GO:0008284|GO:0003700|GO:0070328|GO:0090324|GO:0005634|GO:0044281|GO:0009653|GO:0007243|GO:0010255|GO:0042803|GO:0005829|GO:0035538|GO:0046889|GO:0005737|GO:0033137|GO:0045944|GO:0045821|GO:0005667|GO:0006355|GO:0046982|GO:0045723|GO:0055089|GO:0000122|GO:0042593|GO:0003677|GO:0006351|GO:0006112|GO:0031325|GO:0042304|GO:0005654|GO:0045893|GO:2000505|GO:0045892|GO:0008134	73007973	chr7	73007914	-	hs|7q11.23	NM_032951	MLX interacting protein-like	MLXIPL	chr7:73007973-73007914	NM_032951	Hs.647055
A_33_P3284129	2.54603	1.34825	2.54603	up	FALSE	Homo sapiens LY6/PLAUR domain containing 1 (LYPD1), transcript variant 1, mRNA [NM_144586]	116372	GO:0005886|GO:0031225	133402818	chr2	133402759	-	hs|2q21.2	NM_144586	LY6/PLAUR domain containing 1	LYPD1	chr2:133402818-133402759	NM_144586	Hs.432395
A_23_P129513	2.21111	1.14477	2.21111	up	FALSE	Homo sapiens mitochondrial ribosomal protein L28 (MRPL28), mRNA [NM_006428]	10573	GO:0005739|GO:0005515|GO:0005737|GO:0003735|GO:0005761|GO:0006412	418350	chr16	417746	-	hs|16p13.3	NM_006428	mitochondrial ribosomal protein L28	MRPL28	chr16:418350-417746	NM_006428	Hs.513230
A_19_P00316417	3.77545	1.91665	3.77545	up	FALSE	maternally expressed 3 (non-protein coding) [Source:HGNC Symbol;Acc:14575] [ENST00000452120]	55384		101299523	chr14	101299464	+	hs|14q32.2	BC023543	maternally expressed 3 (non-protein coding)	MEG3	chr14:101299464-101299523
A_19_P00804097	11.6258	3.53926	11.6258	up	FALSE				51104275	chr13	51104216	-	hs|13q14.3				chr13:051104275-051104216
A_24_P51588	2.37287	1.24663	2.37287	up	FALSE	Homo sapiens cyclin L2 (CCNL2), transcript variant 1, mRNA [NM_030937]	81669	GO:0006396|GO:0006355|GO:0019901|GO:0016607|GO:0005634|GO:0000079|GO:0006351	1322722	chr1	1322663	-	hs|1p36.33	NM_030937	cyclin L2	CCNL2	chr1:1322722-1322663	NM_030937	Hs.515704
A_24_P166443	12.1215	3.59949	12.1215	up	FALSE	Homo sapiens major histocompatibility complex, class II, DP beta 1 (HLA-DPB1), mRNA [NM_002121]	3115	GO:0050852|GO:0012507|GO:0005886|GO:0019221|GO:0031295|GO:0042613|GO:0005765|GO:0032588|GO:0030666|GO:0019886|GO:0000139|GO:0071556|GO:0030669|GO:0010008|GO:0060333|GO:0030658	33053587	chr6	33052981	+	hs|6p21.32	NM_002121	major histocompatibility complex, class II, DP beta 1	HLA-DPB1	chr6:33052981-33053587	NM_002121	Hs.485130
A_23_P96209	2.99095	1.5806	2.99095	up	FALSE	Homo sapiens receptor accessory protein 4 (REEP4), mRNA [NM_025232]	80346	GO:0008017|GO:0007067|GO:0005783|GO:0007084|GO:0005874|GO:0005789|GO:0006998|GO:0016021|GO:0051301	21995837	chr8	21995778	-	hs|8p21.3	NM_025232	receptor accessory protein 4	REEP4	chr8:21995837-21995778	NM_025232	Hs.289063
A_23_P64828	3.08005	1.62296	3.08005	up	FALSE	Homo sapiens 2'-5'-oligoadenylate synthetase 1, 40/46kDa (OAS1), transcript variant 2, mRNA [NM_002534]	4938	GO:0003725|GO:0005515|GO:0035457|GO:0005783|GO:0001730|GO:0019221|GO:0005576|GO:0005634|GO:0009615|GO:0051259|GO:0005524|GO:0046872|GO:0005829|GO:0005739|GO:0051607|GO:0005737|GO:0060337|GO:0008270|GO:0060700|GO:0060333|GO:0045071|GO:0006164	113354520	chr12	113354461	+	hs|12q24.13	NM_002534	2'-5'-oligoadenylate synthetase 1, 40/46kDa	OAS1	chr12:113354461-113354520	NM_002534	Hs.524760
A_23_P139585	14.2482	3.83271	14.2482	up	FALSE	Homo sapiens phosphodiesterase 1B, calmodulin-dependent (PDE1B), transcript variant 1, mRNA [NM_000924]	5153	GO:0005516|GO:0048101|GO:0004117|GO:0005634|GO:0046069|GO:0007202|GO:0046872|GO:0042053|GO:0005829|GO:0005737|GO:0007173|GO:0043025|GO:0007626|GO:0030224|GO:0097011|GO:0006198|GO:0048011|GO:0036006|GO:0004115|GO:0005730|GO:0006915|GO:0007165|GO:0042428|GO:0001975|GO:0007596|GO:0008543|GO:0001505|GO:0008542|GO:0045087	54972917	chr12	54972858	+	hs|12q13.2	NM_000924	phosphodiesterase 1B, calmodulin-dependent	PDE1B	chr12:54972858-54972917	NM_000924	Hs.530871
A_23_P400378	11.2038	3.48591	11.2038	up	FALSE	Homo sapiens G protein-coupled bile acid receptor 1 (GPBAR1), transcript variant 1, mRNA [NM_001077191]	151306	GO:0005737|GO:0005886|GO:0016021	219128478	chr2	219128419	+	hs|2q35	NM_001077191	G protein-coupled bile acid receptor 1	GPBAR1	chr2:219128419-219128478	NM_001077191	Hs.160954
A_23_P301925	3.29938	1.7222	3.29938	up	FALSE	mitochondrially encoded cytochrome c oxidase I [Source:HGNC Symbol;Acc:7419] [ENST00000361624]	4512		567626	chr1	567567	+	hs|1p36.33	HV963900	cytochrome c oxidase subunit I	COX1	chr1:567567-567626
A_23_P68665	2.96234	1.56674	2.96234	up	FALSE	Homo sapiens adhesion regulating molecule 1 (ADRM1), transcript variant 1, mRNA [NM_007002]	11047	GO:0005515|GO:0000502|GO:0006368|GO:0005886|GO:0005730|GO:0005634|GO:0002020|GO:0043248|GO:0005737|GO:0016020|GO:0005887|GO:0061133|GO:0010950|GO:0070628	60883161	chr20	60883102	+	hs|20q13.33	NM_007002	adhesion regulating molecule 1	ADRM1	chr20:60883102-60883161	NM_007002	Hs.90107
A_23_P107247	2.76825	1.46897	2.76825	up	FALSE	Homo sapiens calcium channel, voltage-dependent, T type, alpha 1G subunit (CACNA1G), transcript variant 1, mRNA [NM_018896]	8913	GO:0060371|GO:0010045|GO:0070509|GO:0002027|GO:0007411|GO:0008332|GO:0097110|GO:0042391|GO:0006810|GO:0007268|GO:0005891	48704303	chr17	48704244	+	hs|17q21.33	NM_018896	calcium channel, voltage-dependent, T type, alpha 1G subunit	CACNA1G	chr17:48704244-48704303	NM_018896	Hs.591169
A_23_P257003	2.55175	1.35149	2.55175	up	FALSE	Homo sapiens proprotein convertase subtilisin/kexin type 5 (PCSK5), transcript variant 2, mRNA [NM_006200]	5125	GO:0032455|GO:0004252|GO:0002001|GO:0030323|GO:0048706|GO:0007267|GO:0019058|GO:0042089|GO:0009952|GO:0005615|GO:0007507|GO:0016486|GO:0016485|GO:0006508|GO:0030141|GO:0035108|GO:0042277|GO:0048011|GO:0005794|GO:0007566|GO:0005796|GO:0001822|GO:0043043|GO:0048566|GO:0012505|GO:0016021|GO:0006465	78808271	chr9	78808212	+	hs|9q21.13	NM_006200	proprotein convertase subtilisin/kexin type 5	PCSK5	chr9:78808212-78808271	NM_006200	Hs.368542
A_23_P128574	2.02026	1.01454	2.02026	up	FALSE	Homo sapiens ecto-NOX disulfide-thiol exchanger 1 (ENOX1), transcript variant 1, mRNA [NM_017993]	55068	GO:0005886|GO:0000166|GO:0016491|GO:0048511|GO:0003676|GO:0005615	43787918	chr13	43787859	-	hs|13q14.11	NM_017993	ecto-NOX disulfide-thiol exchanger 1	ENOX1	chr13:43787918-43787859	NM_017993	Hs.128258
A_32_P52609	2.65687	1.40973	2.65687	up	FALSE	Homo sapiens lipin 1 (LPIN1), transcript variant 1, mRNA [NM_145693]	23175	GO:0006646|GO:0031965|GO:0006355|GO:0005634|GO:0044281|GO:0008195|GO:0006351|GO:0005829|GO:0009062|GO:0003674|GO:0005737|GO:0019432|GO:0005789|GO:0006644|GO:0044255|GO:0006642|GO:0046474|GO:0006656	11967166	chr2	11967107	+	hs|2p25.1	NM_145693	lipin 1	LPIN1	chr2:11967107-11967166	NM_145693	Hs.467740
A_23_P122116	3.98067	1.99301	3.98067	up	FALSE	Homo sapiens DEAD (Asp-Glu-Ala-Asp) box polypeptide 41 (DDX41), mRNA [NM_016222]	51428	GO:0005515|GO:0008026|GO:0006396|GO:0032479|GO:0035458|GO:0005783|GO:0003723|GO:0005730|GO:0006915|GO:0005634|GO:0007275|GO:0071013|GO:0003677|GO:0005524|GO:0005829|GO:0051607|GO:0000398|GO:0045944|GO:0045087|GO:0032481|GO:0008270	176939374	chr5	176939200	-	hs|5q35.3	NM_016222	DEAD (Asp-Glu-Ala-Asp) box polypeptide 41	DDX41	chr5:176939374-176939200	NM_016222	Hs.484288
A_23_P137381	2.52373	1.33556	2.52373	up	FALSE	Homo sapiens inhibitor of DNA binding 3, dominant negative helix-loop-helix protein (ID3), mRNA [NM_002167]	3399	GO:0001656|GO:0003700|GO:0005634|GO:0043433|GO:0007507|GO:0005737|GO:0030182|GO:0030855|GO:0042476|GO:0046983|GO:0051726|GO:0006275|GO:0043065|GO:0003714|GO:0019904|GO:0009611|GO:0007275|GO:0000122|GO:0007417|GO:0006351|GO:0007517|GO:0045668|GO:0030903|GO:0045892|GO:0008134	23885725	chr1	23885666	-	hs|1p36.12	NM_002167	inhibitor of DNA binding 3, dominant negative helix-loop-helix protein	ID3	chr1:23885725-23885666	NM_002167	Hs.76884
A_33_P3314550	2.28008	1.18908	2.28008	up	FALSE	Homo sapiens RAB3A, member RAS oncogene family (RAB3A), mRNA [NM_002866]	5864	GO:0060201|GO:0005515|GO:0070083|GO:0048790|GO:0005886|GO:0007264|GO:0030324|GO:0003924|GO:0007268|GO:0007409|GO:0009791|GO:0015031|GO:0060203|GO:0007269|GO:0005829|GO:0003016|GO:0051602|GO:0051117|GO:0001669|GO:0007274|GO:0005525|GO:0008022|GO:0014047|GO:0016079|GO:0008021|GO:0006184|GO:0043234|GO:0051020|GO:0031630|GO:0016188|GO:0050975|GO:0061202|GO:0007005|GO:0001671	18307671	chr19	18307612	-	hs|19p13.11	NM_002866	RAB3A, member RAS oncogene family	RAB3A	chr19:18307671-18307612	NM_002866	Hs.27744
DCP_1_1	22.4407	4.48804	22.4407	up	pos	Unknown
A_33_P3269539	5.75804	2.52558	5.75804	up	FALSE	Homo sapiens collagen, type VI, alpha 2 (COL6A2), transcript variant 2C2a, mRNA [NM_058174]	1292	GO:0005515|GO:0005581|GO:0005578|GO:0005576|GO:0005615|GO:0070208|GO:0042383|GO:0031012|GO:0043234|GO:0016337|GO:0022617|GO:0007411|GO:0030198|GO:0030574|GO:0005788|GO:0030674|GO:0005201	47546145	chr21	47546086	+	hs|21q22.3	NM_058174	collagen, type VI, alpha 2	COL6A2	chr21:47546086-47546145	NM_058174	Hs.420269
A_32_P112493	10.7015	3.41975	10.7015	up	FALSE	Homo sapiens protein kinase domain containing, cytoplasmic (PKDCC), mRNA [NM_138370]	91461	GO:0005794|GO:0030501|GO:0048286|GO:0042997|GO:0030282|GO:0048566|GO:0015031|GO:0005524|GO:0030154|GO:0001501|GO:0004672|GO:0035264|GO:0060021|GO:0032332	42285065	chr2	42285006	+	hs|2p21	NM_138370	protein kinase domain containing, cytoplasmic	PKDCC	chr2:42285006-42285065	NM_138370	Hs.408542
A_33_P3278755	15.6197	3.9653	15.6197	up	FALSE	Homo sapiens sulfotransferase family, cytosolic, 6B, member 1 (SULT6B1), mRNA [NM_001032377]	391365	GO:0005737|GO:0008146	37395087	chr2	37395028	-	hs|2p22.2	NM_001032377	sulfotransferase family, cytosolic, 6B, member 1	SULT6B1	chr2:37395087-37395028	NM_001032377	Hs.631892
A_23_P116642	3.04209	1.60506	3.04209	up	FALSE	Homo sapiens solute carrier family 26, member 10 (SLC26A10), mRNA [NM_133489]	65012	GO:0015297|GO:0015116|GO:0008272|GO:0016021	58019450	chr12	58019391	+	hs|12q13.3	NM_133489	solute carrier family 26, member 10	SLC26A10	chr12:58019391-58019450	NM_133489	Hs.727726
A_23_P205031	2.12067	1.08452	2.12067	up	FALSE	Homo sapiens collagen, type IV, alpha 2 (COL4A2), mRNA [NM_001846]	1284	GO:0005515|GO:0005587|GO:0071560|GO:0005576|GO:0001525|GO:0006351|GO:0031012|GO:0022617|GO:0007411|GO:0030198|GO:0016525|GO:0030574|GO:0005788|GO:0005201	111165320	chr13	111165261	+	hs|13q34	NM_001846	collagen, type IV, alpha 2	COL4A2	chr13:111165261-111165320	NM_001846	Hs.508716
A_24_P252364	28.1513	4.81513	28.1513	up	FALSE	Homo sapiens neuronal cell adhesion molecule (NRCAM), transcript variant 1, mRNA [NM_001037132]	4897	GO:0031290|GO:0043005|GO:0005886|GO:0030506|GO:0045202|GO:0001525|GO:0007409|GO:0007417|GO:0007416|GO:0019227|GO:0086080|GO:0043194|GO:0030516|GO:0016337|GO:0007413|GO:0008104|GO:0045162|GO:0045666|GO:0005887|GO:0007411|GO:0001764|GO:0009897	107788235	chr7	107788176	-	hs|7q31.1	NM_001037132	neuronal cell adhesion molecule	NRCAM	chr7:107788235-107788176	NM_001037132	Hs.21422
A_23_P16096	3.76772	1.91369	3.76772	up	FALSE	Homo sapiens peter pan homolog (Drosophila) (PPAN), mRNA [NM_020230]	56342	GO:0008380|GO:0005737|GO:0005730|GO:0005634	10218803	chr19	10218744	+	hs|19p13.2	NM_020230	peter pan homolog (Drosophila)	PPAN	chr19:10218744-10218803	NM_020230	Hs.14468
A_24_P5550	2.6274	1.39364	2.6274	up	FALSE	Homo sapiens PHD finger protein 23 (PHF23), transcript variant 1, mRNA [NM_024297]	79142	GO:0008270	7139861	chr17	7139802	-	hs|17p13.1	NM_024297	PHD finger protein 23	PHF23	chr17:7139861-7139802	NM_024297	Hs.644724
A_32_P33114	53.9613	5.75385	53.9613	up	FALSE	Homo sapiens klotho beta (KLB), mRNA [NM_175737]	152831	GO:0005515|GO:0008286|GO:0008284|GO:0048011|GO:0005886|GO:0005975|GO:0017134|GO:0048015|GO:0004553|GO:0007173|GO:0008543|GO:0045087|GO:0016021|GO:0090080|GO:0038095	39452990	chr4	39452931	+	hs|4p14	NM_175737	klotho beta	KLB	chr4:39452931-39452990	NM_175737	Hs.90756
A_33_P3397865	6.82285	2.77037	6.82285	up	FALSE	Homo sapiens troponin T type 1 (skeletal, slow) (TNNT1), transcript variant 1, mRNA [NM_003283]	7138	GO:0031014|GO:0045932|GO:0030049|GO:0005861|GO:0003009|GO:0031444|GO:0005523|GO:0005829	55644255	chr19	55644196	-	hs|19q13.42	NM_003283	troponin T type 1 (skeletal, slow)	TNNT1	chr19:55644255-55644196	NM_003283	Hs.631558
A_33_P3294297	2.11461	1.08039	2.11461	up	FALSE	Homo sapiens ring finger protein 126 (RNF126), mRNA [NM_194460]	55658	GO:0005515|GO:0005737|GO:0016874|GO:0008270|GO:0005634	647894	chr19	647835	-	hs|19p13.3	NM_194460	ring finger protein 126	RNF126	chr19:647894-647835	NM_194460	Hs.69554
A_24_P318593	3.67412	1.8774	3.67412	up	FALSE	Homo sapiens secernin 2 (SCRN2), transcript variant 1, mRNA [NM_138355]	90507	GO:0006508|GO:0016805	45916046	chr17	45915987	-	hs|17q21.32	NM_138355	secernin 2	SCRN2	chr17:45916046-45915987	NM_138355	Hs.239718
A_23_P30098	5.22237	2.38471	5.22237	up	FALSE	Homo sapiens alcohol dehydrogenase 4 (class II), pi polypeptide (ADH4), mRNA [NM_000670]	127	GO:0005503|GO:0006805|GO:0006066|GO:0006069|GO:0006081|GO:0046164|GO:0044281|GO:0003960|GO:0019841|GO:0001523|GO:0005829|GO:0004022|GO:0004032|GO:0051287|GO:0019115|GO:0004024|GO:0042572|GO:0016620|GO:0015630|GO:0008270|GO:0004745	100045550	chr4	100045491	-	hs|4q23	NM_000670	alcohol dehydrogenase 4 (class II), pi polypeptide	ADH4	chr4:100045550-100045491	NM_000670	Hs.1219
A_33_P3256677	2.22777	1.1556	2.22777	up	FALSE	Homo sapiens coiled-coil domain containing 101 (CCDC101), mRNA [NM_138414]	112869	GO:0005515|GO:0006355|GO:0071169|GO:0043966|GO:0005671|GO:0035064|GO:0006351|GO:0070461	28602230	chr16	28602171	+	hs|16p11.2	NM_138414	coiled-coil domain containing 101	CCDC101	chr16:28602171-28602230	NM_138414	Hs.655476
A_23_P166633	2.73444	1.45125	2.73444	up	FALSE	Homo sapiens integrin, beta 5 (ITGB5), mRNA [NM_002213]	3693	GO:0005515|GO:0002474|GO:0008305|GO:0005886|GO:0042590|GO:0007275|GO:0045335|GO:0005178|GO:0006936|GO:0007229|GO:0030198|GO:0002479|GO:0004872|GO:0007155|GO:0031252|GO:0005925	124482550	chr3	124482491	-	hs|3q21.2	NM_002213	integrin, beta 5	ITGB5	chr3:124482550-124482491	NM_002213	Hs.536663
A_23_P55127	2.42318	1.2769	2.42318	up	FALSE	Homo sapiens ADP-ribose/CDP-alcohol diphosphatase, manganese-dependent (ADPRM), mRNA [NM_020233]	56985	GO:0047631|GO:0046872|GO:0047734	10608807	chr17	10608748	+	hs|17p13.1	NM_020233	ADP-ribose/CDP-alcohol diphosphatase, manganese-dependent	ADPRM	chr17:10608748-10608807	NM_020233	Hs.47668
A_23_P79122	2.3129	1.2097	2.3129	up	FALSE	Homo sapiens unconventional SNARE in the ER 1 homolog (S. cerevisiae) (USE1), mRNA [NM_018467]	55850	GO:0006888|GO:0005515|GO:0030163|GO:0060628|GO:0005783|GO:0071786|GO:0005789|GO:0007041|GO:0016021|GO:0015031|GO:0032940|GO:0005764	17330126	chr19	17330067	+	hs|19p13.11	NM_018467	unconventional SNARE in the ER 1 homolog (S. cerevisiae)	USE1	chr19:17330067-17330126	NM_018467	Hs.16187
A_32_P164246	7.37955	2.88353	7.37955	up	FALSE	Homo sapiens forkhead box Q1 (FOXQ1), mRNA [NM_033260]	94234	GO:0005667|GO:0007389|GO:0008301|GO:0003705|GO:0005634|GO:0000122|GO:0009790|GO:0031069|GO:0043565|GO:0051090|GO:0003690|GO:0009888|GO:0008134	1314688	chr6	1314629	+	hs|6p25.3	NM_033260	forkhead box Q1	FOXQ1	chr6:1314629-1314688	NM_033260	Hs.591352
A_23_P404565	2.44779	1.29148	2.44779	up	FALSE	Homo sapiens solute carrier family 2 (facilitated glucose transporter), member 11 (SLC2A11), transcript variant 1, mRNA [NM_030807]	66035	GO:0005886|GO:0022891|GO:0008643|GO:0016021|GO:0055085	24227246	chr22	24227187	+	hs|22q11.23	NM_030807	solute carrier family 2 (facilitated glucose transporter), member 11	SLC2A11	chr22:24227187-24227246	NM_030807	Hs.743282
A_33_P3349827	2.2481	1.16871	2.2481	up	FALSE	Homo sapiens RNA binding motif (RNP1, RRM) protein 3 (RBM3), mRNA [NM_006743]	5935	GO:0005515|GO:0006396|GO:0003723|GO:0009409|GO:0015934|GO:0045727|GO:0005634|GO:0006412|GO:0006417|GO:0030425|GO:0005737|GO:0000166|GO:0035196|GO:0043023	48434054	chrX	48433995	+	hs|Xp11.23	NM_006743	RNA binding motif (RNP1, RRM) protein 3	RBM3	chrX:48433995-48434054	NM_006743	Hs.301404
A_33_P3355708	96.7693	6.59648	96.7693	up	FALSE	Homo sapiens chromosome 14 open reading frame 180 (C14orf180), transcript variant 3, mRNA [NM_001286400]	400258	GO:0005886|GO:0016021	105055953	chr14	105055894	+	hs|14q32.33	NM_001286400	chromosome 14 open reading frame 180	C14orf180	chr14:105055894-105055953	NM_001286400	Hs.153827
A_33_P3307910	6.73208	2.75105	6.73208	up	FALSE	Uncharacterized protein [Source:UniProtKB/TrEMBL;Acc:B8ZZY5] [ENST00000409490]			98947963	chr2	98947904	-	hs|2q11.2				chr2:98947963-98947904
A_33_P3395605	3.26298	1.70619	3.26298	up	FALSE	Homo sapiens transmembrane protein 119 (TMEM119), mRNA [NM_181724]	338773	GO:0008150|GO:0003674|GO:0005783|GO:0016021|GO:0005575|GO:0001649	108983690	chr12	108983631	-	hs|12q23.3	NM_181724	transmembrane protein 119	TMEM119	chr12:108983690-108983631	NM_181724	Hs.449718
A_24_P88565	2.3697	1.2447	2.3697	up	FALSE	Homo sapiens solute carrier family 50 (sugar efflux transporter), member 1 (SLC50A1), transcript variant 1, mRNA [NM_018845]	55974	GO:0005794|GO:0005886|GO:0000139|GO:0045815|GO:0042946|GO:0008643|GO:0005634|GO:0016021|GO:0042947|GO:0012505	155110725	chr1	155110666	+	hs|1q22	NM_018845	solute carrier family 50 (sugar efflux transporter), member 1	SLC50A1	chr1:155110666-155110725	NM_018845	Hs.292154
A_33_P3262927	3.84857	1.94432	3.84857	up	FALSE	Homo sapiens poly(rC) binding protein 4 (PCBP4), transcript variant 5, mRNA [NM_001174100]	57060	GO:0005737|GO:0030529|GO:0003723|GO:0003677	51992942	chr3	51992883	-	hs|3p21.2	NM_001174100	poly(rC) binding protein 4	PCBP4	chr3:51992942-51992883	NM_001174100	Hs.20930
A_33_P3325933	3.43321	1.77956	3.43321	up	FALSE	Homo sapiens polyglutamine binding protein 1 (PQBP1), transcript variant 7, mRNA [NM_144495]	10084	GO:0006355|GO:0005737|GO:0071598|GO:0010494|GO:0003713|GO:0005730|GO:0005634|GO:0003677|GO:0006351	48755309	chrX	48755250	+	hs|Xp11.23	NM_144495	polyglutamine binding protein 1	PQBP1	chrX:48755250-48755309	NM_144495	Hs.534384
A_23_P152125	5.05502	2.33772	5.05502	up	FALSE	Homo sapiens mevalonate (diphospho) decarboxylase (MVD), mRNA [NM_002461]	4597	GO:0006695|GO:0008284|GO:0004163|GO:0030544|GO:0044281|GO:0008299|GO:0005524|GO:0042803|GO:0005829|GO:0005777	88719738	chr16	88718985	-	hs|16q24.3	NM_002461	mevalonate (diphospho) decarboxylase	MVD	chr16:88719738-88718985	NM_002461	Hs.252457
A_24_P942250	2.01998	1.01434	2.01998	up	FALSE	Homo sapiens chromodomain helicase DNA binding protein 9 (CHD9), mRNA [NM_025134]	80205	GO:0005515|GO:0006355|GO:0005737|GO:0004386|GO:0005654|GO:0044281|GO:0005524|GO:0003677|GO:0044255|GO:0006351|GO:0016568	53360555	chr16	53360496	+	hs|16q12.2	NM_025134	chromodomain helicase DNA binding protein 9	CHD9	chr16:53360496-53360555	NM_025134	Hs.59159
A_24_P93703	2.62205	1.3907	2.62205	up	FALSE	Homo sapiens transmembrane protein 198B, pseudogene (TMEM198B), transcript variant 1, non-coding RNA [NR_036476]	440104		56229883	chr12	56229824	+	hs|12q13.2	NR_036476	transmembrane protein 198B, pseudogene	TMEM198B	chr12:56229824-56229883	NR_036476	Hs.731828
A_32_P214925	2.47762	1.30895	2.47762	up	FALSE	Homo sapiens family with sequence similarity 115, member C (FAM115C), transcript variant 2, mRNA [NM_173678]	285966		143422150	chr7	143422091	+	hs|7q35	NM_173678	family with sequence similarity 115, member C	FAM115C	chr7:143422091-143422150	NM_173678	Hs.743565
A_23_P500206	4.67508	2.22499	4.67508	up	FALSE	Homo sapiens interleukin 17 receptor E (IL17RE), transcript variant 5, mRNA [NM_153483]	132014	GO:0005515|GO:0005737|GO:0006954|GO:0005886|GO:0005576|GO:0016021	9957790	chr3	9957731	+	hs|3p25.3	NM_153483	interleukin 17 receptor E	IL17RE	chr3:9957731-9957790	NM_153483	Hs.390823
A_33_P3351356	3.14016	1.65084	3.14016	up	FALSE	Rho guanine nucleotide exchange factor (GEF) 10 [Source:HGNC Symbol;Acc:14103] [ENST00000398560]	9639	GO:0005515|GO:0051298|GO:0005813|GO:0035023|GO:0022011|GO:0051496|GO:0033126|GO:0090307|GO:0019894|GO:0005089|GO:0005829	1851668	chr8	1851609	+	hs|8p23.3	BC040474	Rho guanine nucleotide exchange factor (GEF) 10	ARHGEF10	chr8:1851609-1851668		Hs.98594
A_23_P148546	2.60327	1.38032	2.60327	up	FALSE	Homo sapiens N(alpha)-acetyltransferase 10, NatA catalytic subunit (NAA10), transcript variant 1, mRNA [NM_003491]	8260	GO:0005622|GO:0005515|GO:0005737|GO:0008080|GO:0004596|GO:0043022|GO:0016407|GO:0006323|GO:0005634|GO:0006475|GO:0006474	153197807	chrX	153197548	-	hs|Xq28	NM_003491	N(alpha)-acetyltransferase 10, NatA catalytic subunit	NAA10	chrX:153197807-153197548	NM_003491	Hs.433291
A_23_P66599	2.73204	1.44998	2.73204	up	FALSE	Homo sapiens vacuolar protein sorting 25 homolog (S. cerevisiae) (VPS25), mRNA [NM_032353]	84313	GO:0005739|GO:0006355|GO:0016197|GO:0005654|GO:0015031|GO:0010008|GO:0006351|GO:0005829	40931379	chr17	40931320	+	hs|17q21.31	NM_032353	vacuolar protein sorting 25 homolog (S. cerevisiae)	VPS25	chr17:40931320-40931379	NM_032353	Hs.500165
A_19_P00318183	15.9414	3.9947	15.9414	up	FALSE	Homo sapiens uncharacterized LOC400456 (LOC400456), long non-coding RNA [NR_034095]	400456		95822601	chr15	95822542	-	hs|15q26.2	NR_034095	uncharacterized LOC400456	LOC400456	chr15:95822601-95822542	NR_034095	Hs.536404
A_24_P38815	2.46339	1.30065	2.46339	up	FALSE	Homo sapiens tripeptidyl peptidase I (TPP1), mRNA [NM_000391]	1200	GO:0005515|GO:0006629|GO:0042470|GO:0042277|GO:0008219|GO:0004252|GO:0045453|GO:0005764|GO:0046872|GO:0030968|GO:0007399|GO:0005739|GO:0030163|GO:0004175|GO:0050885|GO:0006508|GO:0008240|GO:0008236|GO:0008233|GO:0006987|GO:0044267|GO:0043171|GO:0007040|GO:0043202	6634452	chr11	6634393	-	hs|11p15.4	NM_000391	tripeptidyl peptidase I	TPP1	chr11:6634452-6634393	NM_000391	Hs.523454
A_23_P134953	4.93857	2.30409	4.93857	up	FALSE	Homo sapiens perilipin 2 (PLIN2), transcript variant 1, mRNA [NM_001122]	123	GO:0005811|GO:0014070|GO:0005886|GO:0019915|GO:0005783|GO:0042493|GO:0005634|GO:0005576|GO:0044281|GO:0015909|GO:0044255	19116429	chr9	19116370	-	hs|9p22.1	NM_001122	perilipin 2	PLIN2	chr9:19116429-19116370	NM_001122	Hs.3416
A_19_P00319465	2.04262	1.03042	2.04262	up	FALSE	Homo sapiens mitochondrial antiviral signaling protein (MAVS), transcript variant 1, mRNA [NM_020746]	57506	GO:0005515|GO:0033160|GO:1900063|GO:0071651|GO:0005741|GO:0002218|GO:0042993|GO:0032757|GO:0051607|GO:0051091|GO:0045944|GO:0004871|GO:0043123|GO:0032480|GO:0005778|GO:0042742|GO:0045071|GO:0050700|GO:0032728|GO:0031966|GO:0019901|GO:0032760|GO:0032727|GO:0071660|GO:0071360|GO:0007165|GO:0039529|GO:0019048|GO:0002230|GO:0045087|GO:0001934|GO:0060340|GO:0016021	3855641	chr20	3855582	+	hs|20p13	NM_020746	mitochondrial antiviral signaling protein	MAVS	chr20:3855582-3855641	NM_020746	Hs.570362
A_33_P3301514	16.9874	4.08639	16.9874	up	FALSE	Homo sapiens neuronal cell adhesion molecule (NRCAM), transcript variant 4, mRNA [NM_001193582]	4897	GO:0031290|GO:0043005|GO:0005886|GO:0030506|GO:0045202|GO:0001525|GO:0007409|GO:0007417|GO:0007416|GO:0019227|GO:0086080|GO:0043194|GO:0030516|GO:0016337|GO:0007413|GO:0008104|GO:0045162|GO:0045666|GO:0005887|GO:0007411|GO:0001764|GO:0009897	107799985	chr7	107799926	-	hs|7q31.1	NM_001193582	neuronal cell adhesion molecule	NRCAM	chr7:107799985-107799926	NM_001193582	Hs.21422
A_33_P3224371	2.4225	1.2765	2.4225	up	FALSE	Homo sapiens polyglutamine binding protein 1 (PQBP1), transcript variant 8, mRNA [NM_001167989]	10084	GO:0006355|GO:0005737|GO:0071598|GO:0010494|GO:0003713|GO:0005730|GO:0005634|GO:0003677|GO:0006351	48759793	chrX	48759734	+	hs|Xp11.23	NM_001167989	polyglutamine binding protein 1	PQBP1	chrX:48759734-48759793	NM_001167989	Hs.534384
A_23_P93302	3.36775	1.75179	3.36775	up	FALSE	Homo sapiens gamma-aminobutyric acid (GABA) B receptor, 1 (GABBR1), transcript variant 1, mRNA [NM_001470]	2550	GO:0005515|GO:0030054|GO:0005886|GO:0004965|GO:0007268|GO:0005576|GO:0007214|GO:0007194|GO:0007193|GO:0030425|GO:0038039|GO:0042734|GO:0005737|GO:0005887|GO:0045211	29570516	chr6	29570457	-	hs|6p22.1	NM_001470	gamma-aminobutyric acid (GABA) B receptor, 1	GABBR1	chr6:29570516-29570457	NM_001470	Hs.167017
A_24_P378788	2.46523	1.30173	2.46523	up	FALSE	Homo sapiens solute carrier family 35, member E1 (SLC35E1), mRNA [NM_024881]	79939	GO:0006810|GO:0016021	16678853	chr19	16677420	-	hs|19p13.11	NM_024881	solute carrier family 35, member E1	SLC35E1	chr19:16678853-16677420	NM_024881	Hs.620596
A_33_P3218531	14.0225	3.80967	14.0225	up	FALSE	Homo sapiens PRO2353 mRNA, complete cds. [AF119878]			74908631	chr2	74908572	-	hs|2p13.1	AF119878			chr2:74908631-74908572
A_33_P3227345	2.38548	1.25428	2.38548	up	FALSE	Homo sapiens FK506 binding protein 1A, 12kDa (FKBP1A), transcript variant 2, mRNA [NM_054014]	2280	GO:0005515|GO:0000413|GO:0030424|GO:0030018|GO:0055010|GO:0046332|GO:0005829|GO:0022417|GO:0032092|GO:0042026|GO:0005737|GO:0006458|GO:0048185|GO:0006457|GO:0060314|GO:0060315|GO:0031398|GO:0005024|GO:0007179|GO:0043206|GO:0004871|GO:0051280|GO:0043123|GO:0014802|GO:0003755|GO:0033017|GO:0005528|GO:0034205|GO:0032925|GO:0005160|GO:0005527|GO:0044325|GO:0060347|GO:0007183|GO:0042110|GO:0003007|GO:…	1352855	chr20	1352796	-	hs|20p13	NM_054014	FK506 binding protein 1A, 12kDa	FKBP1A	chr20:1352855-1352796	NM_054014	Hs.471933
A_32_P95223	2.35451	1.23543	2.35451	up	FALSE	Homo sapiens farnesyl diphosphate synthase pseudogene 2 (FDPSP2), non-coding RNA [NR_003262]	619190		76598123	chr7	76598064	-	hs|7q11.23	NR_003262	farnesyl diphosphate synthase pseudogene 2	FDPSP2	chr7:76598123-76598064	NR_003262	Hs.609978
A_23_P62901	6.62369	2.72764	6.62369	up	FALSE	Homo sapiens BTG family, member 2 (BTG2), mRNA [NM_006763]	7832	GO:0005515|GO:0008306|GO:0017148|GO:0014070|GO:0021542|GO:0043066|GO:2000178|GO:0008285|GO:0021954|GO:0060213|GO:0043434|GO:0035914|GO:0009952|GO:0031175|GO:0006974|GO:0009612|GO:0001077|GO:0006281|GO:0051602|GO:0006479	203278513	chr1	203278454	+	hs|1q32.1	NM_006763	BTG family, member 2	BTG2	chr1:203278454-203278513	NM_006763	Hs.519162
A_24_P484797	4.11707	2.04162	4.11707	up	FALSE	Homo sapiens cell death-inducing DFFA-like effector c pseudogene (CIDECP), non-coding RNA [NR_002786]	152302		10059617	chr3	10059558	-	hs|3p25.3	NR_002786	cell death-inducing DFFA-like effector c pseudogene	CIDECP	chr3:10059617-10059558	NR_002786	Hs.635072
A_33_P3364498	5.61372	2.48896	5.61372	up	FALSE				68409003	chr9	68408944	-	hs|9q13				chr9:068409003-068408944
A_23_P84565	2.50293	1.32362	2.50293	up	FALSE	Homo sapiens polymerase (RNA) III (DNA directed) polypeptide D, 44kDa (POLR3D), mRNA [NM_001722]	661	GO:0010467|GO:0032728|GO:0006386|GO:0006385|GO:0003899|GO:0003677|GO:0006383|GO:0005829|GO:0051607|GO:0045089|GO:0003682|GO:0045087|GO:0005666|GO:0005654|GO:0032481	22108303	chr8	22108244	+	hs|8p21.3	NM_001722	polymerase (RNA) III (DNA directed) polypeptide D, 44kDa	POLR3D	chr8:22108244-22108303	NM_001722	Hs.148342
A_23_P129103	2.85995	1.51599	2.85995	up	FALSE	Homo sapiens golgin A2 pseudogene (LOC388152), non-coding RNA [NR_027001]	388152	GO:0005794	84868255	chr15	84868196	-	hs|15q25.2	NR_027001	golgin A2 pseudogene	LOC388152	chr15:84868255-84868196	NR_027001	Hs.405809
A_23_P63980	2.12457	1.08717	2.12457	up	FALSE	Homo sapiens leucine rich repeat and fibronectin type III domain containing 4 (LRFN4), mRNA [NM_024036]	78999	GO:0016021	66627719	chr11	66627660	+	hs|11q13.2	NM_024036	leucine rich repeat and fibronectin type III domain containing 4	LRFN4	chr11:66627660-66627719	NM_024036	Hs.209979
A_33_P3295358	3.37203	1.75362	3.37203	up	FALSE	Homo sapiens angiopoietin-like 4 (ANGPTL4), transcript variant 1, mRNA [NM_139314]	51129	GO:0004857|GO:0005515|GO:0001666|GO:0043066|GO:0005578|GO:0070328|GO:0005576|GO:0001525|GO:0044281|GO:0005615|GO:0030154|GO:0045766|GO:0051005|GO:0051260|GO:0044255	8439256	chr19	8439197	+	hs|19p13.2	NM_139314	angiopoietin-like 4	ANGPTL4	chr19:8439197-8439256	NM_139314	Hs.9613
A_23_P26649	2.04597	1.03278	2.04597	up	FALSE	Homo sapiens NmrA-like family domain containing 1 (NMRAL1), mRNA [NM_020677]	57407	GO:0048471|GO:0005730|GO:0005634	4516184	chr16	4513823	-	hs|16p13.3	NM_020677	NmrA-like family domain containing 1	NMRAL1	chr16:4516184-4513823	NM_020677	Hs.288969
A_24_P219474	5.1319	2.35949	5.1319	up	FALSE	Homo sapiens mannosyl (alpha-1,6-)-glycoprotein beta-1,6-N-acetyl-glucosaminyltransferase, isozyme B (MGAT5B), transcript variant 1, mRNA [NM_144677]	146664	GO:0005515|GO:0030144|GO:0000139|GO:0016021|GO:0006487|GO:0046872	74946404	chr17	74946345	+	hs|17q25.2	NM_144677	mannosyl (alpha-1,6-)-glycoprotein beta-1,6-N-acetyl-glucosaminyltransferase, isozyme B	MGAT5B	chr17:74946345-74946404	NM_144677	Hs.144531
DCP_1_7	25.6382	4.68022	25.6382	up	pos	Unknown
A_19_P00801521	6.61748	2.72628	6.61748	up	FALSE	ALU1_HUMAN (P39188) Alu subfamily J sequence contamination warning entry, partial (9%) [THC2728326]			86383063	chr6	86383004	-	hs|6q14.3				chr6:086383063-086383004
A_23_P30294	2.27619	1.18662	2.27619	up	FALSE	Homo sapiens cysteine dioxygenase type 1 (CDO1), mRNA [NM_001801]	1036	GO:0045471|GO:0006534|GO:0051384|GO:0044281|GO:0051591|GO:0008198|GO:0005829|GO:0034641|GO:0000096|GO:0006954|GO:0000097|GO:0007595|GO:0000098|GO:0033762|GO:0017172|GO:0042412|GO:0043200|GO:0019448|GO:0055114	115140611	chr5	115140552	-	hs|5q22.3	NM_001801	cysteine dioxygenase type 1	CDO1	chr5:115140611-115140552	NM_001801	Hs.442378
A_33_P3236177	2.64061	1.40087	2.64061	up	FALSE	Homo sapiens angiogenin, ribonuclease, RNase A family, 5 (ANG), transcript variant 1, mRNA [NM_001145]	283	GO:0017148|GO:0005515|GO:0008219|GO:0016892|GO:0009303|GO:0050714|GO:0005634|GO:0019843|GO:0001556|GO:0007202|GO:0005615|GO:0032431|GO:0030426|GO:0001541|GO:0007154|GO:0032311|GO:0032148|GO:0043025|GO:0030041|GO:0006651|GO:0009725|GO:0008201|GO:0042277|GO:0001666|GO:0005507|GO:0005102|GO:0005605|GO:0005730|GO:0048662|GO:0042592|GO:0004540|GO:0003779|GO:0001890|GO:0001525|GO:0003677|GO:0004519|GO:…	21162168	chr14	21162109	+	hs|14q11.2	NM_001145	angiogenin, ribonuclease, RNase A family, 5	ANG	chr14:21162109-21162168	NM_001145	Hs.283749
A_23_P379630	2.85862	1.51532	2.85862	up	FALSE	Homo sapiens solute carrier family 38, member 10 (SLC38A10), transcript variant 2, mRNA [NM_138570]	124565	GO:0060348|GO:0006865|GO:0016021|GO:0006814	79225124	chr17	79225065	-	hs|17q25.3	NM_138570	solute carrier family 38, member 10	SLC38A10	chr17:79225124-79225065	NM_138570	Hs.352240
A_23_P4798	4.12281	2.04363	4.12281	up	FALSE	Homo sapiens zinc finger protein 581 (ZNF581), mRNA [NM_016535]	51545	GO:0006355|GO:0005634|GO:0003677|GO:0046872|GO:0006351	56156265	chr19	56156206	+	hs|19q13.42	NM_016535	zinc finger protein 581	ZNF581	chr19:56156206-56156265	NM_016535	Hs.20768
A_23_P348298	2.00241	1.00174	2.00241	up	FALSE	Homo sapiens SAC3 domain containing 1 (SAC3D1), mRNA [NM_013299]	29901	GO:0005515|GO:0051298|GO:0007067|GO:0005813|GO:0005737|GO:0005819|GO:0051225|GO:0051301	64812149	chr11	64812090	+	hs|11q13.1	NM_013299	SAC3 domain containing 1	SAC3D1	chr11:64812090-64812149	NM_013299	Hs.23642
A_19_P00326030	2.43883	1.28619	2.43883	up	FALSE				38830148	chr5	38830089	-	hs|5p13.1				chr5:038830148-038830089
A_23_P6196	2.65948	1.41115	2.65948	up	FALSE	Homo sapiens SCAN domain containing 1 (SCAND1), transcript variant 1, mRNA [NM_016558]	51282	GO:0003700|GO:0006366|GO:0006357|GO:0000981|GO:0003713|GO:0005634|GO:0042802	34542140	chr20	34542081	-	hs|20q11.23	NM_016558	SCAN domain containing 1	SCAND1	chr20:34542140-34542081	NM_016558	Hs.584909
A_19_P00318304	2.0731	1.05179	2.0731	up	FALSE	Homo sapiens small nucleolar RNA host gene 17 (non-protein coding) (SNHG17), transcript variant 2, long non-coding RNA [NR_027241]	388796		37055124	chr20	37055065	-	hs|20q11.23	NR_027241	small nucleolar RNA host gene 17 (non-protein coding)	SNHG17	chr20:37055124-37055065	NR_027241	Hs.400876
A_23_P64404	3.24172	1.69676	3.24172	up	FALSE	Homo sapiens fatty acid desaturase 3 (FADS3), mRNA [NM_021727]	3995	GO:0003674|GO:0006636|GO:0016020|GO:0005506|GO:0005789|GO:0016021|GO:0016717|GO:0020037	61645033	chr11	61644427	-	hs|11q12.2	NM_021727	fatty acid desaturase 3	FADS3	chr11:61645033-61644427	NM_021727	Hs.21765
A_23_P17382	2.41316	1.27092	2.41316	up	FALSE	Homo sapiens zinc finger protein 335 (ZNF335), mRNA [NM_022095]	63925	GO:0005515|GO:0006355|GO:0044212|GO:0080182|GO:0050671|GO:0002052|GO:0005634|GO:0006351|GO:0046872|GO:0035097|GO:0007420|GO:0050769|GO:0048812|GO:0040029	44577685	chr20	44577626	-	hs|20q13.12	NM_022095	zinc finger protein 335	ZNF335	chr20:44577685-44577626	NM_022095	Hs.174193
A_33_P3358069	2.23951	1.16318	2.23951	up	FALSE	Homo sapiens isocitrate dehydrogenase 3 (NAD+) beta (IDH3B), transcript variant 2, mRNA [NM_174855]	3420	GO:0006102|GO:0005739|GO:0051287|GO:0006099|GO:0000287|GO:0004449|GO:0005759|GO:0006103|GO:0009055|GO:0044281|GO:0044237|GO:0006734	2640801	chr20	2640742	-	hs|20p13	NM_174855	isocitrate dehydrogenase 3 (NAD+) beta	IDH3B	chr20:2640801-2640742	NM_174855	Hs.436405
A_23_P147918	4.32657	2.11322	4.32657	up	FALSE	Homo sapiens S100 calcium binding protein A16 (S100A16), mRNA [NM_080388]	140576	GO:0051592|GO:0005737|GO:0005886|GO:0005509|GO:0005730|GO:0042803|GO:0005829	153579734	chr1	153579675	-	hs|1q21.3	NM_080388	S100 calcium binding protein A16	S100A16	chr1:153579734-153579675	NM_080388	Hs.515714
A_23_P139198	57.0978	5.83536	57.0978	up	FALSE	Homo sapiens lectin, galactoside-binding, soluble, 12 (LGALS12), transcript variant 2, mRNA [NM_033101]	85329	GO:0005634|GO:0097193|GO:0030395	63283996	chr11	63283937	+	hs|11q12.3	NM_033101	lectin, galactoside-binding, soluble, 12	LGALS12	chr11:63283937-63283996	NM_033101	Hs.502774
A_33_P3368750	3.68762	1.88269	3.68762	up	FALSE	Homo sapiens progestin and adipoQ receptor family member V (PAQR5), transcript variant 1, mRNA [NM_001104554]	54852	GO:0048477|GO:0007275|GO:0016021|GO:0005496|GO:0030154	69699954	chr15	69699895	+	hs|15q23	NM_001104554	progestin and adipoQ receptor family member V	PAQR5	chr15:69699895-69699954	NM_001104554	Hs.591096
A_23_P83266	2.13349	1.09321	2.13349	up	FALSE	Homo sapiens endonuclease G (ENDOG), mRNA [NM_004435]	2021	GO:0005739|GO:0043065|GO:0004519|GO:0006309|GO:0034612|GO:0003676|GO:0001701|GO:0046872|GO:0046677	131584619	chr9	131583081	+	hs|9q34.11	NM_004435	endonuclease G	ENDOG	chr9:131583081-131584619	NM_004435	Hs.745161
A_24_P754803	2.43945	1.28655	2.43945	up	FALSE	Homo sapiens ribosomal protein L10 (RPL10), transcript variant 1, mRNA [NM_006013]	6134	GO:0005515|GO:0010467|GO:0003735|GO:0016070|GO:0016071|GO:0005783|GO:0019083|GO:0006614|GO:0019058|GO:0006415|GO:0006412|GO:0006413|GO:0005829|GO:0006414|GO:0000184|GO:0016032|GO:0022625|GO:0044267	153628925	chrX	153628866	+	hs|Xq28	NM_006013	ribosomal protein L10	RPL10	chrX:153628866-153628925	NM_006013	Hs.534404
A_19_P00331241	14.8091	3.88841	14.8091	up	FALSE				24727560	chr13	24727501	+	hs|13q12.12				chr13:024727501-024727560
A_23_P16538	2.13109	1.09159	2.13109	up	FALSE	Homo sapiens elongation factor RNA polymerase II (ELL), mRNA [NM_006532]	8178	GO:0005515|GO:0010467|GO:0006368|GO:0015030|GO:0006366|GO:0019902|GO:0001701|GO:0008023|GO:0050434|GO:0032786|GO:0016607|GO:0010923|GO:0016032|GO:0005654	18554077	chr19	18554018	-	hs|19p13.11	NM_006532	elongation factor RNA polymerase II	ELL	chr19:18554077-18554018	NM_006532	Hs.515260
A_23_P77502	2.66047	1.41168	2.66047	up	FALSE	Homo sapiens polycystic kidney disease 1 (autosomal dominant) (PKD1), transcript variant 1, mRNA [NM_001009944]	5310	GO:0005515|GO:0006807|GO:0060674|GO:0072237|GO:0051216|GO:0042994|GO:0009653|GO:0007507|GO:0018105|GO:0050982|GO:0007218|GO:0072177|GO:0006611|GO:0048806|GO:0005262|GO:0005261|GO:0019901|GO:0060236|GO:0019904|GO:0001892|GO:0002133|GO:0072205|GO:0001701|GO:0044325|GO:0001889|GO:0072287|GO:0005929|GO:0001502|GO:0005887|GO:0070588|GO:0043588|GO:0060428|GO:0072218|GO:0021510|GO:0005634|GO:0032092|GO:…	2139313	chr16	2139254	-	hs|16p13.3	NM_001009944	polycystic kidney disease 1 (autosomal dominant)	PKD1	chr16:2139313-2139254	NM_001009944	Hs.75813
A_23_P426305	11.6735	3.54516	11.6735	up	FALSE	Homo sapiens amine oxidase, copper containing 3 (AOC3), transcript variant 1, mRNA [NM_003734]	8639	GO:0048038|GO:0005261|GO:0046982|GO:0005886|GO:0009986|GO:0005507|GO:0005509|GO:0052596|GO:0052595|GO:0052594|GO:0052593|GO:0042803|GO:0005902|GO:0005737|GO:0008131|GO:0006954|GO:0009308|GO:0016021|GO:0007155|GO:0046677	41009950	chr17	41009891	+	hs|17q21.31	NM_003734	amine oxidase, copper containing 3	AOC3	chr17:41009891-41009950	NM_003734	Hs.198241
A_23_P161727	2.02506	1.01797	2.02506	up	FALSE	Homo sapiens heat shock 27kDa protein 2 (HSPB2), mRNA [NM_001541]	3316	GO:0006986|GO:0005515|GO:0005737|GO:0009408|GO:0005634|GO:0043085|GO:0008047|GO:0007525|GO:0005829	111784800	chr11	111784741	+	hs|11q23.1	NM_001541	heat shock 27kDa protein 2	HSPB2	chr11:111784741-111784800	NM_001541	Hs.709660
A_23_P94301	2.44518	1.28994	2.44518	up	FALSE	Homo sapiens tissue specific transplantation antigen P35B (TSTA3), mRNA [NM_003313]	7264	GO:0050662|GO:0005737|GO:0042356|GO:0019835|GO:0007159|GO:0019673|GO:0009055|GO:0042351|GO:0016853|GO:0050577	144695453	chr8	144695394	-	hs|8q24.3	NM_003313	tissue specific transplantation antigen P35B	TSTA3	chr8:144695453-144695394	NM_003313	Hs.404119
A_19_P00322942	2.62067	1.38994	2.62067	up	FALSE	Homo sapiens mRNA; cDNA DKFZp686L22126 (from clone DKFZp686L22126). [BX640700]			148793394	chr5	148793335	+	hs|5q32	TCONS_00009262			chr5:148793335-148793394		Hs.519666
A_33_P3321923	3.03395	1.6012	3.03395	up	FALSE				64821362	chr15	64821303	-	hs|15q22.31				chr15:064821362-064821303
A_33_P3416574	2.40101	1.26364	2.40101	up	FALSE	Homo sapiens androgen-induced 1 (AIG1), transcript variant 1, mRNA [NM_016108]	51390	GO:0005515|GO:0016021	143458126	chr6	143458067	+	hs|6q24.2	NM_016108	androgen-induced 1	AIG1	chr6:143458067-143458126	NM_016108	Hs.567501
A_33_P3377529	2.96806	1.56952	2.96806	up	FALSE	Homo sapiens homeobox A4 (HOXA4), mRNA [NM_002141]	3201	GO:0043565|GO:0003700|GO:0048704|GO:0005634|GO:0009952|GO:0009653|GO:0006351	27168311	chr7	27168252	-	hs|7p15.2	NM_002141	homeobox A4	HOXA4	chr7:27168311-27168252	NM_002141	Hs.533357
A_23_P17914	5.78665	2.53273	5.78665	up	FALSE	Homo sapiens patatin-like phospholipase domain containing 3 (PNPLA3), mRNA [NM_025225]	80339	GO:0051265|GO:0051264|GO:0004806|GO:0044281|GO:0016020|GO:0004623|GO:0005789|GO:0019432|GO:0036155|GO:0016021|GO:0019433|GO:0006644|GO:0046474	44342818	chr22	44342759	+	hs|22q13.31	NM_025225	patatin-like phospholipase domain containing 3	PNPLA3	chr22:44342759-44342818	NM_025225	Hs.654800
A_23_P84629	4.33576	2.11628	4.33576	up	FALSE	Homo sapiens RFNG O-fucosylpeptide 3-beta-N-acetylglucosaminyltransferase (RFNG), mRNA [NM_002917]	5986	GO:0045747|GO:0033829|GO:0007389|GO:0003674|GO:0030173|GO:0009887|GO:0005576|GO:0046872|GO:0030154|GO:0032092|GO:0007399	80006920	chr17	80006638	-	hs|17q25.3	NM_002917	RFNG O-fucosylpeptide 3-beta-N-acetylglucosaminyltransferase	RFNG	chr17:80006920-80006638	NM_002917	Hs.569700
A_33_P3381305	2.68736	1.42619	2.68736	up	FALSE				104670906	chr14	104670847	+	hs|14q32.33				chr14:104670847-104670906
A_23_P251717	2.17726	1.12252	2.17726	up	FALSE	Homo sapiens WD repeat domain 45 (WDR45), transcript variant 1, mRNA [NM_007075]	11152	GO:0008219|GO:0005737|GO:0080025|GO:0006914|GO:0032266|GO:0000045	48932825	chrX	48932543	-	hs|Xp11.23	NM_007075	WD repeat domain 45	WDR45	chrX:48932825-48932543	NM_007075	Hs.632807
A_19_P00324157	3.0713	1.61885	3.0713	up	FALSE				122009290	chr11	122009231	-	hs|11q24.1				chr11:122009290-122009231
A_33_P3228128	2.05915	1.04205	2.05915	up	FALSE	Homo sapiens excision repair cross-complementing rodent repair deficiency, complementation group 1 (includes overlapping antisense sequence) (ERCC1), transcript variant 1, mRNA [NM_202001]	2067	GO:0005515|GO:0051276|GO:0009650|GO:0048477|GO:0010165|GO:0008283|GO:0010259|GO:0005634|GO:0007283|GO:0007281|GO:0006302|GO:0000720|GO:0000109|GO:0005737|GO:0035264|GO:0003697|GO:0006295|GO:0009744|GO:0006296|GO:0048568|GO:0035166|GO:0006979|GO:0000784|GO:0043066|GO:0005669|GO:0007584|GO:0045190|GO:0019904|GO:0001094|GO:0005730|GO:0006310|GO:0008022|GO:0006312|GO:0003684|GO:0006281|GO:0006949|GO:…	45918183	chr19	45918124	-	hs|19q13.32	NM_202001	excision repair cross-complementing rodent repair deficiency, complementation group 1 (includes overlapping antisense sequence)	ERCC1	chr19:45918183-45918124	NM_202001	Hs.435981
A_33_P3400763	9.8899	3.30596	9.8899	up	FALSE	Homo sapiens perilipin 4 (PLIN4), mRNA [NM_001080400]	729359	GO:0005811|GO:0005886	4502266	chr19	4502207	-	hs|19p13.3	NM_001080400	perilipin 4	PLIN4	chr19:4502266-4502207	NM_001080400	Hs.591387
A_24_P168416	2.94148	1.55654	2.94148	up	FALSE	Homo sapiens peroxiredoxin 2 (PRDX2), mRNA [NM_005809]	7001	GO:0043524|GO:0043066|GO:0005737|GO:0016209|GO:0019430|GO:0042981|GO:0034599|GO:0042744|GO:0008379|GO:0006979|GO:0005829	12912037	chr19	12911978	-	hs|19p13.2	NM_005809	peroxiredoxin 2	PRDX2	chr19:12912037-12911978	NM_005809	Hs.432121
A_23_P208847	2.71308	1.43993	2.71308	up	FALSE	Homo sapiens sirtuin 6 (SIRT6), transcript variant 1, mRNA [NM_016539]	51548	GO:0005515|GO:0017136|GO:0005730|GO:0005634|GO:0070403|GO:0010569|GO:0003950|GO:0006471|GO:0003956|GO:0005724|GO:0005654|GO:0008270|GO:0046969	4174575	chr19	4174516	-	hs|19p13.3	NM_016539	sirtuin 6	SIRT6	chr19:4174575-4174516	NM_016539	Hs.423756
A_24_P358328	2.29616	1.19922	2.29616	up	FALSE	Homo sapiens triosephosphate isomerase 1 pseudogene 2 (TPI1P2), non-coding RNA [NR_002187]	286016		128696988	chr7	128696929	+	hs|7q32.1	NR_002187	triosephosphate isomerase 1 pseudogene 2	TPI1P2	chr7:128696929-128696988	NR_002187	Hs.369665
A_23_P61524	6.039	2.59431	6.039	up	FALSE	Homo sapiens coiled-coil domain containing 71 (CCDC71), mRNA [NM_022903]	64925		49200268	chr3	49200209	-	hs|3p21.31	NM_022903	coiled-coil domain containing 71	CCDC71	chr3:49200268-49200209	NM_022903	Hs.211472
A_23_P352870	3.50584	1.80976	3.50584	up	FALSE	Homo sapiens poliovirus receptor-related 2 (herpesvirus entry mediator B) (PVRL2), transcript variant alpha, mRNA [NM_002856]	5819	GO:0005515|GO:0001675|GO:0005886|GO:0007289|GO:0007286|GO:0051856|GO:0033005|GO:0030382|GO:0042803|GO:0060370|GO:0005915|GO:0005911|GO:0001618|GO:0007010|GO:0042271|GO:0050839|GO:0007156|GO:0002891|GO:0009986|GO:0034329|GO:0019064|GO:0015026|GO:0045216|GO:0032990|GO:0009566|GO:0051654|GO:0019048|GO:0050776|GO:0045954|GO:0002860|GO:0016021|GO:0046814|GO:0034332	45377685	chr19	45377626	+	hs|19q13.32	NM_002856	poliovirus receptor-related 2 (herpesvirus entry mediator B)	PVRL2	chr19:45377626-45377685	NM_002856	Hs.655455
A_23_P157170	2.12739	1.08909	2.12739	up	FALSE	Homo sapiens DnaJ (Hsp40) homolog, subfamily C, member 30 (DNAJC30), mRNA [NM_032317]	84277	GO:0005739	73096929	chr7	73096870	-	hs|7q11.23	NM_032317	DnaJ (Hsp40) homolog, subfamily C, member 30	DNAJC30	chr7:73096929-73096870	NM_032317	Hs.647046
A_24_P340776	2.08263	1.05841	2.08263	up	FALSE	NPIP-like protein LOC729978 [Source:UniProtKB/Swiss-Prot;Acc:A6NJ64] [ENST00000356023]			12023129	chr16	12023070	-	hs|16p13.13	XM_005276537			chr16:12023129-12023070	XM_005276537	Hs.712875
A_23_P134237	7.03469	2.81449	7.03469	up	FALSE	Homo sapiens retinoic acid receptor responder (tazarotene induced) 2 (RARRES2), mRNA [NM_002889]	5919	GO:0005515|GO:0005102|GO:0005576|GO:0048566|GO:0050994|GO:0001523|GO:0001701|GO:0031012|GO:2001275|GO:0050921|GO:0050873|GO:0001934|GO:0010759|GO:0045600	150037260	chr7	150037201	-	hs|7q36.1	NM_002889	retinoic acid receptor responder (tazarotene induced) 2	RARRES2	chr7:150037260-150037201	NM_002889	Hs.647064
A_24_P190168	3.36872	1.7522	3.36872	up	FALSE	Homo sapiens transmembrane protein 97 (TMEM97), mRNA [NM_014573]	27346	GO:0042632|GO:0005791|GO:0005515|GO:0031965|GO:0005737|GO:0005886|GO:0016021|GO:0005764|GO:0001558	26654983	chr17	26654924	+	hs|17q11.2	NM_014573	transmembrane protein 97	TMEM97	chr17:26654924-26654983	NM_014573	Hs.199695
A_33_P3325262	3.45792	1.7899	3.45792	up	FALSE	Homo sapiens solute carrier family 6 (neurotransmitter transporter), member 8 (SLC6A8), transcript variant 1, mRNA [NM_005629]	6535	GO:0015881|GO:0015220|GO:0005886|GO:0005328|GO:0044281|GO:0005575|GO:0034641|GO:0003674|GO:0008150|GO:0006936|GO:0005887|GO:0006600|GO:0006810|GO:0016021|GO:0005308|GO:0005309	152960248	chrX	152960189	+	hs|Xq28	NM_005629	solute carrier family 6 (neurotransmitter transporter), member 8	SLC6A8	chrX:152960189-152960248	NM_005629	Hs.540696
A_23_P208698	2.17604	1.1217	2.17604	up	FALSE	Homo sapiens glycogen synthase 1 (muscle) (GYS1), transcript variant 1, mRNA [NM_002103]	2997	GO:0007507|GO:0005515|GO:0019901|GO:0016234|GO:0005975|GO:0005978|GO:0006006|GO:0044281|GO:0004373|GO:0005536|GO:0005829	49471657	chr19	49471598	-	hs|19q13.33	NM_002103	glycogen synthase 1 (muscle)	GYS1	chr19:49471657-49471598	NM_002103	Hs.386225
A_33_P3323722	2.81375	1.4925	2.81375	up	FALSE	Homo sapiens ADP-ribosylation factor-like 4C (ARL4C), transcript variant 1, mRNA [NM_001282431]	10123	GO:0006184|GO:0005515|GO:0005737|GO:0005886|GO:0043014|GO:0007264|GO:0032456|GO:0003924|GO:0005634|GO:0030175|GO:0005525	235401768	chr2	235401709	-	hs|2q37.1	NM_001282431	ADP-ribosylation factor-like 4C	ARL4C	chr2:235401768-235401709	NM_001282431	Hs.730678
A_23_P314584	2.06679	1.04739	2.06679	up	FALSE	Homo sapiens mitogen-activated protein kinase-activated protein kinase 3 (MAPKAPK3), transcript variant 3, mRNA [NM_004635]	7867	GO:0005515|GO:0034142|GO:0005634|GO:0007265|GO:0051403|GO:0005829|GO:0002756|GO:0000187|GO:0018105|GO:0002755|GO:0032496|GO:0034097|GO:0034138|GO:0004708|GO:0048011|GO:0038124|GO:0038123|GO:0034134|GO:0006950|GO:0002224|GO:0005524|GO:0007165|GO:0044351|GO:0004674|GO:0045087|GO:0005654|GO:0034166|GO:0035666|GO:0034146|GO:0034162	50686423	chr3	50686364	+	hs|3p21.2	NM_004635	mitogen-activated protein kinase-activated protein kinase 3	MAPKAPK3	chr3:50686364-50686423	NM_004635	Hs.234521
A_19_P00806759	9.37109	3.22822	9.37109	up	FALSE				50674587	chr16	50674528	-	hs|16q12.1				chr16:050674587-050674528
A_23_P12554	71.4179	6.15821	71.4179	up	FALSE	Homo sapiens polycystic kidney disease 2-like 1 (PKD2L1), transcript variant 1, mRNA [NM_016112]	9033	GO:0008092|GO:0005515|GO:0005886|GO:0005783|GO:0005272|GO:0008324|GO:0071468|GO:0042802|GO:0043231|GO:0050982|GO:0035725|GO:0005227|GO:0006812|GO:0071805|GO:0001581|GO:0005262|GO:0005261|GO:0009986|GO:0005509|GO:0051371|GO:0051393|GO:0070588|GO:0016021|GO:0033040|GO:0015269	102048026	chr10	102047967	-	hs|10q24.31	NM_016112	polycystic kidney disease 2-like 1	PKD2L1	chr10:102048026-102047967	NM_016112	Hs.159241
A_23_P141847	3.27388	1.711	3.27388	up	FALSE	Homo sapiens ubiquitin-conjugating enzyme E2M (UBE2M), mRNA [NM_003969]	9040	GO:0005515|GO:0004842|GO:0043525|GO:0016567|GO:0045116|GO:0019788|GO:0018169|GO:0005575|GO:0005524|GO:0006464	59067745	chr19	59067686	-	hs|19q13.43	NM_003969	ubiquitin-conjugating enzyme E2M	UBE2M	chr19:59067745-59067686	NM_003969	Hs.406068
A_23_P420692	5.89	2.55827	5.89	up	FALSE	Homo sapiens protein tyrosine phosphatase, receptor type, f polypeptide (PTPRF), interacting protein (liprin), alpha 4 (PPFIA4), mRNA [NM_015053]	8497	GO:0005622|GO:0005515|GO:0005737|GO:0007154|GO:0009986	203047661	chr1	203047602	+	hs|1q32.1	NM_015053	protein tyrosine phosphatase, receptor type, f polypeptide (PTPRF), interacting protein (liprin), alpha 4	PPFIA4	chr1:203047602-203047661	NM_015053	Hs.153648
A_33_P3877728	3.53544	1.82189	3.53544	up	FALSE	Homo sapiens mRNA; cDNA DKFZp686J19223 (from clone DKFZp686J19223). [BX647090]	140772		17729676	chr17	17729617	-	hs|17p11.2	BX647090	Smith-Magenis syndrome chromosome region, candidate 6	SMCR6	chr17:17729676-17729617		Hs.660306
A_33_P3359413	2.0345	1.02468	2.0345	up	FALSE	Homo sapiens small glutamine-rich tetratricopeptide repeat (TPR)-containing, alpha (SGTA), mRNA [NM_003021]	6449	GO:0005515|GO:0008150|GO:0005737|GO:0019048	2755165	chr19	2755106	-	hs|19p13.3	NM_003021	small glutamine-rich tetratricopeptide repeat (TPR)-containing, alpha	SGTA	chr19:2755165-2755106	NM_003021	Hs.203910
A_33_P3346331	4.85229	2.27867	4.85229	up	FALSE				111779606	chr11	111779547	+	hs|11q23.1				chr11:111779547-111779606
A_23_P20022	4.57886	2.19499	4.57886	up	FALSE	Homo sapiens hypoxia inducible lipid droplet-associated (HILPDA), transcript variant 1, mRNA [NM_013332]	29923	GO:0005811|GO:0008284|GO:0009986|GO:0006950|GO:0005102|GO:0010884|GO:0035425|GO:0016021|GO:0001819|GO:0030141|GO:0005615	128098440	chr7	128098381	+	hs|7q32.1	NM_013332	hypoxia inducible lipid droplet-associated	HILPDA	chr7:128098381-128098440	NM_013332	Hs.706124
A_23_P68610	2.89182	1.53198	2.89182	up	FALSE	Homo sapiens TPX2, microtubule-associated (TPX2), mRNA [NM_012112]	22974	GO:0005515|GO:0019901|GO:0060236|GO:0008283|GO:0005874|GO:0005730|GO:0005819|GO:0006915|GO:0005634|GO:0005525|GO:0005524|GO:0032147|GO:0000922|GO:0005737|GO:0007067|GO:0015630|GO:0051301	30389032	chr20	30388973	+	hs|20q11.21	NM_012112	TPX2, microtubule-associated	TPX2	chr20:30388973-30389032	NM_012112	Hs.244580
A_33_P3326545	2.37259	1.24646	2.37259	up	FALSE	Homo sapiens low density lipoprotein receptor-related protein 5-like (LRP5L), transcript variant 1, mRNA [NM_182492]	91355	GO:0042813|GO:0017147|GO:0060070|GO:0044332	25747638	chr22	25747579	-	hs|22q11.23	NM_182492	low density lipoprotein receptor-related protein 5-like	LRP5L	chr22:25747638-25747579	NM_182492	Hs.634058
A_23_P132248	2.9086	1.54033	2.9086	up	FALSE	Homo sapiens zinc finger, matrin-type 5 (ZMAT5), transcript variant 1, mRNA [NM_019103]	55954	GO:0008380|GO:0006397|GO:0005737|GO:0005730|GO:0008270|GO:0005634|GO:0005689	30138432	chr22	30136686	-	hs|22q12.2	NM_019103	zinc finger, matrin-type 5	ZMAT5	chr22:30138432-30136686	NM_019103	Hs.713647
A_19_P00328463	5.11595	2.355	5.11595	up	FALSE	ALU1_HUMAN (P39188) Alu subfamily J sequence contamination warning entry, partial (9%) [THC2728326]			86382731	chr6	86382672	-	hs|6q14.3				chr6:086382731-086382672
A_23_P105307	3.3832	1.75839	3.3832	up	FALSE	Homo sapiens diacylglycerol kinase, alpha 80kDa (DGKA), transcript variant 1, mRNA [NM_201444]	1606	GO:0035556|GO:0005543|GO:0003951|GO:0005886|GO:0007596|GO:0005509|GO:0004143|GO:0030168|GO:0005524|GO:0007205|GO:0005829	56346913	chr12	56346854	+	hs|12q13.2	NM_201444	diacylglycerol kinase, alpha 80kDa	DGKA	chr12:56346854-56346913	NM_201444	Hs.524488
A_23_P337726	4.44031	2.15066	4.44031	up	FALSE	mitochondrially encoded ATP synthase 6 [Source:HGNC Symbol;Acc:7414] [ENST00000361899]	4508		8895	chrM	8836	+		AK131288	ATP synthase F0 subunit 6	ATP6	chrM:8836-8895		Hs.528050
A_23_P165783	2.49503	1.31905	2.49503	up	FALSE	Homo sapiens melanophilin (MLPH), transcript variant 1, mRNA [NM_024101]	79083	GO:0042470|GO:0001725|GO:0017137|GO:0005815|GO:0032400|GO:0003779|GO:0030318|GO:0035371|GO:0006605|GO:0046872|GO:0031489|GO:0051010|GO:0030864	238461015	chr2	238457898	+	hs|2q37.3	NM_024101	melanophilin	MLPH	chr2:238457898-238461015	NM_024101	Hs.102406
A_33_P3271651	16.9623	4.08426	16.9623	up	FALSE	Homo sapiens major histocompatibility complex, class II, DP beta 1 (HLA-DPB1), mRNA [NM_002121]	3115	GO:0050852|GO:0012507|GO:0005886|GO:0019221|GO:0031295|GO:0042613|GO:0005765|GO:0032588|GO:0030666|GO:0019886|GO:0000139|GO:0071556|GO:0030669|GO:0010008|GO:0060333|GO:0030658	33052843	chr6	33052784	+	hs|6p21.32	NM_002121	major histocompatibility complex, class II, DP beta 1	HLA-DPB1	chr6:33052784-33052843	NM_002121	Hs.485130
A_23_P372771	3.93797	1.97745	3.93797	up	FALSE	Homo sapiens family with sequence similarity 219, member B (FAM219B), mRNA [NM_020447]	57184		75193321	chr15	75193262	-	hs|15q24.1	NM_020447	family with sequence similarity 219, member B	FAM219B	chr15:75193321-75193262	NM_020447	Hs.367690
A_23_P14515	2.6807	1.42261	2.6807	up	FALSE	Homo sapiens acyl-CoA thioesterase 4 (ACOT4), mRNA [NM_152331]	122970	GO:0000038|GO:0004778|GO:0006637|GO:0001676|GO:0046459|GO:0043648|GO:0016290|GO:0043649|GO:0005102|GO:0047617|GO:0032789|GO:0032788|GO:0006104|GO:0019605|GO:0005777	74062139	chr14	74062080	+	hs|14q24.3	NM_152331	acyl-CoA thioesterase 4	ACOT4	chr14:74062080-74062139	NM_152331	Hs.49433
A_24_P205364	4.31821	2.11043	4.31821	up	FALSE	Homo sapiens serine hydroxymethyltransferase 1 (soluble) (SHMT1), transcript variant 1, mRNA [NM_004169]	6470	GO:0051262|GO:0006767|GO:0005634|GO:0044281|GO:0004372|GO:0008732|GO:0042803|GO:0035999|GO:0005829|GO:0019264|GO:0005739|GO:0034641|GO:0005737|GO:0051289|GO:0006766|GO:0045329|GO:0030170|GO:0046655|GO:0009113|GO:0006565|GO:0016597	18236572	chr17	18236513	-	hs|17p11.2	NM_004169	serine hydroxymethyltransferase 1 (soluble)	SHMT1	chr17:18236572-18236513	NM_004169	Hs.513987
A_24_P291588	2.47261	1.30603	2.47261	up	FALSE	Homo sapiens dishevelled segment polarity protein 3 (DVL3), mRNA [NM_004423]	1857	GO:0005515|GO:0046982|GO:0008013|GO:0042493|GO:0038031|GO:0090179|GO:0005102|GO:0002020|GO:0005109|GO:0035556|GO:0060026|GO:0003148|GO:0001934|GO:0090103|GO:0043507|GO:0004871|GO:0045893|GO:0016055|GO:0060070|GO:0005938|GO:0060071|GO:0035567	183890641	chr3	183890582	+	hs|3q27.1	NM_004423	dishevelled segment polarity protein 3	DVL3	chr3:183890582-183890641	NM_004423	Hs.388116
A_23_P85783	4.08758	2.03125	4.08758	up	FALSE	Homo sapiens phosphoglycerate dehydrogenase (PHGDH), mRNA [NM_006623]	26227	GO:0010468|GO:0021510|GO:0019530|GO:0008652|GO:0009055|GO:0044281|GO:0022402|GO:0031175|GO:0005829|GO:0034641|GO:0004617|GO:0051287|GO:0021782|GO:0007420|GO:0021915|GO:0006544|GO:0006564|GO:0006566|GO:0006541|GO:0009448	120285588	chr1	120285529	+	hs|1p12	NM_006623	phosphoglycerate dehydrogenase	PHGDH	chr1:120285529-120285588	NM_006623	Hs.487296
A_23_P429020	2.03513	1.02512	2.03513	up	FALSE	Homo sapiens HKR1, GLI-Kruppel zinc finger family member (HKR1), mRNA [NM_181786]	284459	GO:0006355|GO:0008270|GO:0007275|GO:0005634|GO:0003677|GO:0006351	37854846	chr19	37854787	+	hs|19q13.12	NM_181786	HKR1, GLI-Kruppel zinc finger family member	HKR1	chr19:37854787-37854846	NM_181786	Hs.729090
A_33_P3242234	3.45002	1.78661	3.45002	up	FALSE	Homo sapiens coagulation factor VIII-associated 2 (F8A2), mRNA [NM_001007523]	474383		154612856	chrX	154612797	+	hs|Xq28	NM_001007523	coagulation factor VIII-associated 2	F8A2	chrX:154612797-154612856	NM_001007523	Hs.731793
A_23_P166775	2.61198	1.38515	2.61198	up	FALSE	Homo sapiens interleukin 17 receptor C (IL17RC), transcript variant 2, mRNA [NM_153461]	84818	GO:1900017|GO:0030368|GO:0005886|GO:0016021	9974791	chr3	9974732	+	hs|3p25.3	NM_153461	interleukin 17 receptor C	IL17RC	chr3:9974732-9974791	NM_153461	Hs.129959
A_33_P3304983	35.9565	5.16818	35.9565	up	FALSE	Homo sapiens protein kinase, cAMP-dependent, regulatory, type II, beta (PRKAR2B), mRNA [NM_002736]	5577	GO:0034236|GO:0048471|GO:0005886|GO:0008603|GO:0005743|GO:0044281|GO:0007202|GO:0005829|GO:0035556|GO:0005737|GO:0030552|GO:0007173|GO:0071377|GO:0000086|GO:0006631|GO:0006833|GO:0007612|GO:0034199|GO:0031625|GO:2000480|GO:0048011|GO:0005952|GO:0005813|GO:0019904|GO:0055085|GO:0007165|GO:0006112|GO:0050796|GO:0007596|GO:0008543|GO:0045087|GO:0045121|GO:0004862|GO:0000278	106781398	chr7	106781339	+	hs|7q22.3	NM_002736	protein kinase, cAMP-dependent, regulatory, type II, beta	PRKAR2B	chr7:106781339-106781398	NM_002736	Hs.433068
A_23_P150931	2.49776	1.32063	2.49776	up	FALSE	Homo sapiens limb development membrane protein 1-like (LMBR1L), mRNA [NM_018113]	55716	GO:0005886|GO:0016021|GO:0006897	49491297	chr12	49491238	-	hs|12q13.12	NM_018113	limb development membrane protein 1-like	LMBR1L	chr12:49491297-49491238	NM_018113	Hs.272838
A_23_P149042	2.67046	1.41709	2.67046	up	FALSE	Homo sapiens pyrroline-5-carboxylate reductase family, member 2 (PYCR2), transcript variant 1, mRNA [NM_013328]	29920	GO:0005737|GO:0055129|GO:0004735	226108312	chr1	226108253	-	hs|1q42.12	NM_013328	pyrroline-5-carboxylate reductase family, member 2	PYCR2	chr1:226108312-226108253	NM_013328	Hs.654718
A_24_P38951	2.35238	1.23412	2.35238	up	FALSE	Homo sapiens RELT tumor necrosis factor receptor (RELT), transcript variant 1, mRNA [NM_032871]	84957	GO:0005737|GO:0005886|GO:0016021	73107682	chr11	73107623	+	hs|11q13.4	NM_032871	RELT tumor necrosis factor receptor	RELT	chr11:73107623-73107682	NM_032871	Hs.533720
A_23_P108075	72.7977	6.18582	72.7977	up	FALSE	Homo sapiens solute carrier family 7 (neutral amino acid transporter light chain, asc system), member 10 (SLC7A10), mRNA [NM_019849]	56301	GO:0005886|GO:0006865|GO:0050900|GO:0055085|GO:0015804|GO:0015194|GO:0016020|GO:0042942|GO:0005887|GO:0007596|GO:0042941|GO:0015825|GO:0015175|GO:0006811	33699769	chr19	33699710	-	hs|19q13.11	NM_019849	solute carrier family 7 (neutral amino acid transporter light chain, asc system), member 10	SLC7A10	chr19:33699769-33699710	NM_019849	Hs.58679
A_23_P153767	2.59441	1.3754	2.59441	up	FALSE	Homo sapiens A kinase (PRKA) anchor protein 8-like (AKAP8L), mRNA [NM_014371]	26993	GO:0005515|GO:0008150|GO:0005737|GO:0017151|GO:0005634|GO:0003677|GO:0046872|GO:0016363	15508018	chr19	15491422	-	hs|19p13.12	NM_014371	A kinase (PRKA) anchor protein 8-like	AKAP8L	chr19:15508018-15491422	NM_014371	Hs.399800
A_24_P217572	2.58421	1.36972	2.58421	up	FALSE	Homo sapiens endothelin receptor type A (EDNRA), transcript variant 1, mRNA [NM_001957]	1909	GO:0005515|GO:0007507|GO:0006939|GO:0014032|GO:0015758|GO:0051482|GO:0032496|GO:0070374|GO:0050678|GO:0031965|GO:0007568|GO:0060137|GO:0043278|GO:0043084|GO:0001701|GO:0048484|GO:0007186|GO:0005887|GO:0090023|GO:0008284|GO:0090184|GO:0005886|GO:0042482|GO:0008283|GO:0030818|GO:0007266|GO:0007202|GO:0007204|GO:0048144|GO:0007205|GO:0007190|GO:0042310|GO:0051281|GO:0014824|GO:0001666|GO:0001569|GO:…	148465537	chr4	148465478	+	hs|4q31.22	NM_001957	endothelin receptor type A	EDNRA	chr4:148465478-148465537	NM_001957	Hs.183713
A_33_P3386726	2.04237	1.03024	2.04237	up	FALSE	Homo sapiens phosphatidylinositol 4-kinase, catalytic, beta (PI4KB), transcript variant 2, mRNA [NM_001198773]	5298	GO:0004430|GO:0005515|GO:0048471|GO:0006661|GO:0048015|GO:0005741|GO:0044281|GO:0005524|GO:0006898|GO:0005829|GO:0007165|GO:0005737|GO:0000139|GO:0030867|GO:0006644|GO:0005768	151265014	chr1	151264955	-	hs|1q21.3	NM_001198773	phosphatidylinositol 4-kinase, catalytic, beta	PI4KB	chr1:151265014-151264955	NM_001198773	Hs.632465
A_24_P85775	10.2964	3.36407	10.2964	up	FALSE	Homo sapiens thymocyte selection associated family member 2 (THEMIS2), transcript variant 2, mRNA [NM_001039477]	9473	GO:0050852|GO:0005737|GO:0006954|GO:0005634|GO:0007155	28212522	chr1	28212463	+	hs|1p35.3	NM_001039477	thymocyte selection associated family member 2	THEMIS2	chr1:28212463-28212522	NM_001039477	Hs.10649
A_23_P10194	5.30129	2.40634	5.30129	up	FALSE	Homo sapiens seizure related 6 homolog (mouse)-like 2 (SEZ6L2), transcript variant 2, mRNA [NM_201575]	26470	GO:0005886|GO:0005789|GO:0016021	29882918	chr16	29882859	-	hs|16p11.2	NM_201575	seizure related 6 homolog (mouse)-like 2	SEZ6L2	chr16:29882918-29882859	NM_201575	Hs.6314
A_24_P107291	3.13276	1.64743	3.13276	up	FALSE	Homo sapiens protein phosphatase 2, regulatory subunit A, beta (PPP2R1B), transcript variant 2, mRNA [NM_181699]	5519	GO:0005515|GO:2001241	111612850	chr11	111612791	-	hs|11q23.1	NM_181699	protein phosphatase 2, regulatory subunit A, beta	PPP2R1B	chr11:111612850-111612791	NM_181699	Hs.584790
A_23_P138706	10.532	3.39671	10.532	up	FALSE	Homo sapiens adrenoceptor alpha 2A (ADRA2A), mRNA [NM_000681]	150	GO:0005515|GO:0032811|GO:0043268|GO:0045202|GO:0001819|GO:0031696|GO:0042803|GO:0019229|GO:0042596|GO:0070473|GO:0051926|GO:0046676|GO:0007565|GO:0002526|GO:0030335|GO:0019901|GO:0046982|GO:0035625|GO:0045741|GO:0030168|GO:0010700|GO:0004938|GO:0043235|GO:0031692|GO:0007186|GO:0005887|GO:0071878|GO:0051044|GO:0008284|GO:0050995|GO:0030036|GO:0005886|GO:0090303|GO:0030818|GO:0006928|GO:0051379|GO:…	112840411	chr10	112840352	+	hs|10q25.2	NM_000681	adrenoceptor alpha 2A	ADRA2A	chr10:112840352-112840411	NM_000681	Hs.249159
A_19_P00812044	2.02644	1.01895	2.02644	up	FALSE	Homo sapiens mitochondrial antiviral signaling protein (MAVS), transcript variant 1, mRNA [NM_020746]	57506	GO:0005515|GO:0033160|GO:1900063|GO:0071651|GO:0005741|GO:0002218|GO:0042993|GO:0032757|GO:0051607|GO:0051091|GO:0045944|GO:0004871|GO:0043123|GO:0032480|GO:0005778|GO:0042742|GO:0045071|GO:0050700|GO:0032728|GO:0031966|GO:0019901|GO:0032760|GO:0032727|GO:0071660|GO:0071360|GO:0007165|GO:0039529|GO:0019048|GO:0002230|GO:0045087|GO:0001934|GO:0060340|GO:0016021	3855654	chr20	3855595	+	hs|20p13	NM_020746	mitochondrial antiviral signaling protein	MAVS	chr20:3855595-3855654	NM_020746	Hs.570362
A_23_P97892	4.29056	2.10116	4.29056	up	FALSE	Homo sapiens LIM domain binding 1 (LDB1), transcript variant 3, mRNA [NM_003893]	8861	GO:0000790|GO:0006366|GO:0005634|GO:0043621|GO:0042803|GO:0009948|GO:0010669|GO:0022607|GO:0005911|GO:0021702|GO:0032784|GO:0045944|GO:0030182|GO:0030274|GO:0046985|GO:0043973|GO:0016055|GO:0001942|GO:0035019|GO:0005667|GO:0001102|GO:0006355|GO:0003714|GO:0000972|GO:0007275|GO:0006351|GO:0001702|GO:0045785|GO:0043234|GO:0045647|GO:0003682|GO:0060322|GO:0019899|GO:0045892|GO:0001158	103869399	chr10	103869248	-	hs|10q24.32	NM_003893	LIM domain binding 1	LDB1	chr10:103869399-103869248	NM_003893	Hs.454418
A_23_P96087	4.06933	2.02479	4.06933	up	FALSE	Homo sapiens H1 histone family, member X (H1FX), mRNA [NM_006026]	8971	GO:0006334|GO:0005634|GO:0000786|GO:0003677	129034525	chr3	129034466	-	hs|3q21.3	NM_006026	H1 histone family, member X	H1FX	chr3:129034525-129034466	NM_006026	Hs.75307
A_24_P70888	3.58009	1.84	3.58009	up	FALSE	Homo sapiens plexin B2 (PLXNB2), mRNA [NM_012401]	23654	GO:0005515|GO:0008360|GO:2001222|GO:0001843|GO:0007405|GO:0005622|GO:0017154|GO:0005887|GO:0007420|GO:0071526|GO:0001932|GO:0050772|GO:0032319|GO:0005096	50713889	chr22	50713830	-	hs|22q13.33	NM_012401	plexin B2	PLXNB2	chr22:50713889-50713830	NM_012401	Hs.3989
A_33_P3254801	2.56304	1.35785	2.56304	up	FALSE	Homo sapiens opioid growth factor receptor (OGFR), mRNA [NM_007346]	11054	GO:0005737|GO:0016020|GO:0005634|GO:0038003|GO:0005575|GO:0001558|GO:0004985	61445001	chr20	61444942	+	hs|20q13.33	NM_007346	opioid growth factor receptor	OGFR	chr20:61444942-61445001	NM_007346	Hs.67896
A_33_P3240018	23.1263	4.53146	23.1263	up	FALSE	Homo sapiens phosphodiesterase 3B, cGMP-inhibited (PDE3B), mRNA [NM_000922]	5140	GO:0033629|GO:0005515|GO:0008286|GO:0032869|GO:0050995|GO:0005794|GO:0004119|GO:0004114|GO:0005783|GO:0042593|GO:0001525|GO:0043422|GO:0046872|GO:0005829|GO:0007162|GO:0050796|GO:0016020|GO:0007596|GO:0031018|GO:0016525|GO:0016021|GO:0043951|GO:0032045|GO:0006198	14892350	chr11	14892291	+	hs|11p15.2	NM_000922	phosphodiesterase 3B, cGMP-inhibited	PDE3B	chr11:14892291-14892350	NM_000922	Hs.445711
A_33_P3321293	2.62616	1.39296	2.62616	up	FALSE	Homo sapiens IQ motif containing GTPase activating protein 3 (IQGAP3), mRNA [NM_178229]	128239	GO:0005516|GO:0008361|GO:0071310|GO:0007265|GO:0016328|GO:0005099|GO:0010628|GO:0000187|GO:0000082|GO:0005737|GO:0005911|GO:0010629|GO:0017048|GO:0070371|GO:0033601	156495257	chr1	156495198	-	hs|1q22	NM_178229	IQ motif containing GTPase activating protein 3	IQGAP3	chr1:156495257-156495198	NM_178229	Hs.591495
A_19_P00804159	2.07258	1.05143	2.07258	up	FALSE				17913590	chr3	17913531	+	hs|3p24.3				chr3:017913531-017913590
A_23_P34510	3.31424	1.72868	3.31424	up	FALSE	Homo sapiens polyhomeotic homolog 2 (Drosophila) (PHC2), transcript variant 1, mRNA [NM_198040]	1912	GO:0035102|GO:0031519|GO:0005515|GO:0005730|GO:0008270|GO:0007275|GO:0005634|GO:0007283|GO:0003677	33794554	chr1	33794495	-	hs|1p35.1	NM_198040	polyhomeotic homolog 2 (Drosophila)	PHC2	chr1:33794554-33794495	NM_198040	Hs.524271
A_23_P34568	2.08496	1.06002	2.08496	up	FALSE	Homo sapiens ADP-ribosylhydrolase like 2 (ADPRHL2), mRNA [NM_017825]	54936	GO:0005759|GO:0005730|GO:0004649|GO:0005634|GO:0046872	36558869	chr1	36558810	+	hs|1p34.3	NM_017825	ADP-ribosylhydrolase like 2	ADPRHL2	chr1:36558810-36558869	NM_017825	Hs.18021
A_23_P161439	17.2651	4.10979	17.2651	up	FALSE	Homo sapiens adipogenesis regulatory factor (ADIRF), mRNA [NM_006829]	10974	GO:0003674|GO:0045944|GO:0045600|GO:0072719|GO:0005634|GO:0071478|GO:0030154|GO:0006351|GO:2001023	88730367	chr10	88730308	+	hs|10q23.2	NM_006829	adipogenesis regulatory factor	ADIRF	chr10:88730308-88730367	NM_006829	Hs.642660
A_23_P2998	2.36339	1.24086	2.36339	up	FALSE	Homo sapiens oxidase (cytochrome c) assembly 1-like (OXA1L), mRNA [NM_005015]	5018	GO:0005515|GO:0051262|GO:0031966|GO:0051354|GO:0051205|GO:0032780|GO:0042803|GO:0005739|GO:0009060|GO:0032981|GO:0043234|GO:0005746|GO:0033615|GO:0006461|GO:0097031|GO:0032592|GO:0097177|GO:0055114	23240074	chr14	23240015	+	hs|14q11.2	NM_005015	oxidase (cytochrome c) assembly 1-like	OXA1L	chr14:23240015-23240074	NM_005015	Hs.151134
A_33_P3257457	4.99546	2.32062	4.99546	up	FALSE	Homo sapiens TAF1 RNA polymerase II, TATA box binding protein (TBP)-associated factor, 210kDa-like (TAF1L), mRNA [NM_153809]	138474	GO:0006352|GO:0005669|GO:0016573|GO:0006357|GO:0004674|GO:0017025|GO:0070577|GO:0005575|GO:0045893|GO:0003677|GO:0004402|GO:0007140	32630513	chr9	32630454	-	hs|9p21.1	NM_153809	TAF1 RNA polymerase II, TATA box binding protein (TBP)-associated factor, 210kDa-like	TAF1L	chr9:32630513-32630454	NM_153809	Hs.591086
A_23_P203030	2.2319	1.15827	2.2319	up	FALSE	Homo sapiens dihydrolipoamide S-acetyltransferase (DLAT), mRNA [NM_001931]	1737	GO:0005515|GO:0010510|GO:0004742|GO:0006099|GO:0005967|GO:0006090|GO:0005759|GO:0006006|GO:0044281|GO:0006085|GO:0044237	111934498	chr11	111934439	+	hs|11q23.1	NM_001931	dihydrolipoamide S-acetyltransferase	DLAT	chr11:111934439-111934498	NM_001931	Hs.335551
A_23_P137865	2.38914	1.25649	2.38914	up	FALSE	Homo sapiens metaxin 1 (MTX1), transcript variant 2, mRNA [NM_198883]	4580	GO:0005739|GO:0006626|GO:0005743|GO:0005741|GO:0016021|GO:0044267	155183164	chr1	155183105	+	hs|1q22	NM_198883	metaxin 1	MTX1	chr1:155183105-155183164	NM_198883	Hs.490874
A_33_P3270445	4.56658	2.19112	4.56658	up	FALSE	Homo sapiens brain-specific angiogenesis inhibitor 2 (BAI2), mRNA [NM_001703]	576	GO:0007186|GO:0005886|GO:0007218|GO:0004930|GO:0016525|GO:0007422|GO:0016021	32193176	chr1	32193117	-	hs|1p35.2	NM_001703	brain-specific angiogenesis inhibitor 2	BAI2	chr1:32193176-32193117	NM_001703	Hs.524138
A_23_P75310	2.24978	1.16978	2.24978	up	FALSE	Homo sapiens Rho GTPase activating protein 22 (ARHGAP22), transcript variant 3, mRNA [NM_021226]	58504	GO:0005515|GO:0051056|GO:0006355|GO:0005543|GO:0007264|GO:0005634|GO:0001525|GO:0030154|GO:0006351|GO:0005829|GO:0005096	49654256	chr10	49654197	-	hs|10q11.22	NM_021226	Rho GTPase activating protein 22	ARHGAP22	chr10:49654256-49654197	NM_021226	Hs.655672
A_24_P207479	2.29529	1.19868	2.29529	up	FALSE	Homo sapiens death effector domain containing 2 (DEDD2), transcript variant 1, mRNA [NM_133328]	162989	GO:0005515|GO:0008625|GO:0006396|GO:0016075|GO:2001238|GO:0019725|GO:0030262|GO:0005730|GO:0030159|GO:0005634|GO:0003677|GO:0006351|GO:0035556|GO:0045892	42703180	chr19	42703121	-	hs|19q13.2	NM_133328	death effector domain containing 2	DEDD2	chr19:42703180-42703121	NM_133328	Hs.515432
A_23_P92035	3.06995	1.61821	3.06995	up	FALSE	Homo sapiens SET domain containing 5 (SETD5), mRNA [NM_001080517]	55209		9517266	chr3	9517207	+	hs|3p25.3	NM_001080517	SET domain containing 5	SETD5	chr3:9517207-9517266	NM_001080517	Hs.288164
A_33_P3240767	2.21179	1.14521	2.21179	up	FALSE	Homo sapiens cell death-inducing DFFA-like effector c (CIDEC), transcript variant 3, mRNA [NM_022094]	63924	GO:0005811|GO:0003674|GO:0006355|GO:0005737|GO:0005783|GO:0097194|GO:0006915|GO:0005634|GO:0034389|GO:0005925|GO:0006351|GO:0005829	9908458	chr3	9908399	-	hs|3p25.3	NM_022094	cell death-inducing DFFA-like effector c	CIDEC	chr3:9908458-9908399	NM_022094	Hs.567562
A_23_P66719	4.6122	2.20545	4.6122	up	FALSE	Homo sapiens dehydrogenase/reductase (SDR family) member 13 (DHRS13), mRNA [NM_144683]	147015	GO:0016491|GO:0005576	27225108	chr17	27225049	-	hs|17q11.2	NM_144683	dehydrogenase/reductase (SDR family) member 13	DHRS13	chr17:27225108-27225049	NM_144683	Hs.631760
A_24_P128312	2.29112	1.19605	2.29112	up	FALSE	Homo sapiens zinc finger protein 79 (ZNF79), transcript variant 1, mRNA [NM_007135]	7633	GO:0008150|GO:0003674|GO:0006355|GO:0005634|GO:0003677|GO:0046872|GO:0006351	130207307	chr9	130207248	+	hs|9q33.3	NM_007135	zinc finger protein 79	ZNF79	chr9:130207248-130207307	NM_007135	Hs.522399
A_33_P3413962	2.1471	1.10239	2.1471	up	FALSE	Homo sapiens phosphofructokinase, platelet (PFKP), transcript variant 2, mRNA [NM_001242339]	5214	GO:0005975|GO:0006006|GO:0044281|GO:0006002|GO:0005524|GO:0046872|GO:0006096|GO:0005945|GO:0005829|GO:0003872	3178029	chr10	3177970	+	hs|10p15.2	NM_001242339	phosphofructokinase, platelet	PFKP	chr10:3177970-3178029	NM_001242339	Hs.26010
A_32_P70315	2.65244	1.40732	2.65244	up	FALSE	Homo sapiens TIMP metallopeptidase inhibitor 4 (TIMP4), mRNA [NM_003256]	7079	GO:0008150|GO:0042493|GO:0008191|GO:0032496|GO:0043434|GO:0042698|GO:0005576|GO:0034097|GO:0007417|GO:0030017|GO:0005615|GO:0046872	12194787	chr3	12194728	-	hs|3p25.2	NM_003256	TIMP metallopeptidase inhibitor 4	TIMP4	chr3:12194787-12194728	NM_003256	Hs.591665
A_24_P261259	2.82997	1.50079	2.82997	up	FALSE	Homo sapiens 6-phosphofructo-2-kinase/fructose-2,6-biphosphatase 3 (PFKFB3), transcript variant 1, mRNA [NM_004566]	5209	GO:0005975|GO:0004331|GO:0006006|GO:0044281|GO:0006003|GO:0005524|GO:0006096|GO:0003873|GO:0006000|GO:0005829	6277121	chr10	6277062	+	hs|10p15.1	NM_004566	6-phosphofructo-2-kinase/fructose-2,6-biphosphatase 3	PFKFB3	chr10:6277062-6277121	NM_004566	Hs.195471
A_24_P375205	11.5701	3.53233	11.5701	up	FALSE	Homo sapiens cDNA FLJ36258 fis, clone THYMU2002450. [AK093577]	57496	GO:0005515|GO:0003700|GO:0003713|GO:0048514|GO:0003779|GO:0005634|GO:0003676|GO:0001701|GO:0006351|GO:0045844|GO:0048738|GO:0001889|GO:0003007|GO:0005737|GO:0007517|GO:0048568|GO:0045944|GO:0051145	14334577	chr16	14334518	+	hs|16p13.12	AK093577	MKL/myocardin-like 2	MKL2	chr16:14334518-14334577		Hs.49143
A_33_P3270581	2.22805	1.15578	2.22805	up	FALSE				138363204	chr3	138363145	-	hs|3q22.3				chr3:138363204-138363145
A_23_P6818	13.1307	3.71487	13.1307	up	FALSE	Homo sapiens sema domain, immunoglobulin domain (Ig), short basic domain, secreted, (semaphorin) 3G (SEMA3G), mRNA [NM_020163]	56920	GO:0016020|GO:0007275|GO:0005576|GO:0004872	52468201	chr3	52468142	-	hs|3p21.1	NM_020163	sema domain, immunoglobulin domain (Ig), short basic domain, secreted, (semaphorin) 3G	SEMA3G	chr3:52468201-52468142	NM_020163	Hs.59729
A_24_P244410	4.70257	2.23345	4.70257	up	FALSE	Homo sapiens anaphase promoting complex subunit 15 (ANAPC15), transcript variant 3, mRNA [NM_014042]	25906	GO:0005622|GO:0007067|GO:0005680|GO:0090266|GO:0051301	71821178	chr11	71820960	-	hs|11q13.4	NM_014042	anaphase promoting complex subunit 15	ANAPC15	chr11:71821178-71820960	NM_014042	Hs.38044
A_23_P150876	2.1984	1.13646	2.1984	up	FALSE	Homo sapiens vacuolar protein sorting 37 homolog B (S. cerevisiae) (VPS37B), mRNA [NM_024667]	79720	GO:0005515|GO:0000813|GO:0031902|GO:0019082|GO:0016197|GO:0030496|GO:0016032|GO:0019068|GO:0015031|GO:0010008	123350139	chr12	123350080	-	hs|12q24.31	NM_024667	vacuolar protein sorting 37 homolog B (S. cerevisiae)	VPS37B	chr12:123350139-123350080	NM_024667	Hs.507162
A_23_P97442	2.21105	1.14473	2.21105	up	FALSE	Homo sapiens transmembrane protein 222 (TMEM222), transcript variant 1, mRNA [NM_032125]	84065	GO:0016021	27662647	chr1	27662588	+	hs|1p36.11	NM_032125	transmembrane protein 222	TMEM222	chr1:27662588-27662647	NM_032125	Hs.469171
A_23_P63660	11.5955	3.53549	11.5955	up	FALSE	Homo sapiens family with sequence similarity 213, member A (FAM213A), transcript variant 1, mRNA [NM_032333]	84293	GO:0005739|GO:0005737|GO:0016209|GO:0045670|GO:0055114	82191949	chr10	82191890	+	hs|10q23.1	NM_032333	family with sequence similarity 213, member A	FAM213A	chr10:82191890-82191949	NM_032333	Hs.500333
A_33_P3302245	8.5302	3.09258	8.5302	up	FALSE	Homo sapiens transmembrane protein 59-like (TMEM59L), mRNA [NM_012109]	25789	GO:0016020|GO:0000139|GO:0016021	18731661	chr19	18731602	+	hs|19p13.11	NM_012109	transmembrane protein 59-like	TMEM59L	chr19:18731602-18731661	NM_012109	Hs.329850
A_24_P49199	17.4696	4.12677	17.4696	up	FALSE	Homo sapiens gliomedin (GLDN), mRNA [NM_181789]	342035	GO:0005581|GO:0045162|GO:0005886|GO:0032528|GO:0016021|GO:0005615|GO:0086080	51699979	chr15	51699920	+	hs|15q21.2	NM_181789	gliomedin	GLDN	chr15:51699920-51699979	NM_181789	Hs.526441
A_24_P232365	2.4592	1.29819	2.4592	up	FALSE	Homo sapiens amyloid beta (A4) precursor protein-binding, family B, member 1 interacting protein (APBB1IP), mRNA [NM_019043]	54518	GO:0007165|GO:0005543|GO:0005886|GO:0007596|GO:0030168|GO:0005856|GO:0005925|GO:0030027|GO:0005829	26789967	chr10	26789908	+	hs|10p12.1	NM_019043	amyloid beta (A4) precursor protein-binding, family B, member 1 interacting protein	APBB1IP	chr10:26789908-26789967	NM_019043	Hs.310421
A_33_P3295200	4.95876	2.30998	4.95876	up	FALSE	Homo sapiens hyaluronan synthase 1 (HAS1), mRNA [NM_001523]	3036	GO:0005886|GO:0005975|GO:0044281|GO:0006024|GO:0045226|GO:0085029|GO:0036120|GO:0010764|GO:0005887|GO:0030213|GO:0030212|GO:0050501|GO:0007155|GO:0030203	52220281	chr19	52220222	-	hs|19q13.41	NM_001523	hyaluronan synthase 1	HAS1	chr19:52220281-52220222	NM_001523	Hs.57697
A_33_P3340639	5.22983	2.38676	5.22983	up	FALSE	glycerol-3-phosphate acyltransferase, mitochondrial [Source:HGNC Symbol;Acc:24865] [ENST00000369425]	57678	GO:0006637|GO:0070970|GO:0005886|GO:0070236|GO:0005743|GO:0055089|GO:0004366|GO:0005741|GO:0044281|GO:0009749|GO:0042104|GO:0051607|GO:0006631|GO:0016024|GO:0019432|GO:0055091|GO:0050707|GO:0016021|GO:0040018|GO:0006644|GO:0006654|GO:0044255|GO:0046474	113913749	chr10	113913690	-	hs|10q25.2	AL832464	glycerol-3-phosphate acyltransferase, mitochondrial	GPAM	chr10:113913749-113913690		Hs.42586
A_23_P254079	4.72296	2.23969	4.72296	up	FALSE	Homo sapiens starch binding domain 1 (STBD1), mRNA [NM_003943]	8987	GO:0005515|GO:0006936|GO:0016020|GO:0005887|GO:2001070	77231469	chr4	77231410	+	hs|4q21.1	NM_003943	starch binding domain 1	STBD1	chr4:77231410-77231469	NM_003943	Hs.109590
A_33_P3294901	3.8996	1.96333	3.8996	up	FALSE	Homo sapiens sulfotransferase family, cytosolic, 1A, phenol-preferring, member 4 (SULT1A4), mRNA [NM_001017390]	445329	GO:0006805|GO:0050427|GO:0044281|GO:0005829|GO:0030968|GO:0005737|GO:0009812|GO:0004062|GO:0006584|GO:0008146|GO:0051923|GO:0006987|GO:0044267|GO:0008202	29474743	chr16	29474684	+	hs|16p11.2	NM_001017390	sulfotransferase family, cytosolic, 1A, phenol-preferring, member 4	SULT1A4	chr16:29474684-29474743	NM_001017390	Hs.744871
A_23_P34093	3.78639	1.92082	3.78639	up	FALSE	Homo sapiens glucose-6-phosphate dehydrogenase (G6PD), transcript variant 1, mRNA [NM_000402]	2539	GO:0050661|GO:0006629|GO:0005515|GO:0006695|GO:0014070|GO:0045471|GO:0010734|GO:0006749|GO:0005634|GO:0044281|GO:0006098|GO:0001816|GO:0032094|GO:0005536|GO:0042803|GO:0005829|GO:0043231|GO:0005737|GO:0043249|GO:0051156|GO:0005813|GO:0005975|GO:0006739|GO:0009051|GO:0046390|GO:0019322|GO:0006740|GO:0004345|GO:0009898|GO:0034599|GO:0055114	153760297	chrX	153760238	-	hs|Xq28	NM_000402	glucose-6-phosphate dehydrogenase	G6PD	chrX:153760297-153760238	NM_000402	Hs.461047
A_23_P345707	7.57318	2.9209	7.57318	up	FALSE	Homo sapiens TOPBP1-interacting checkpoint and replication regulator (TICRR), mRNA [NM_152259]	90381	GO:0006260|GO:0005515|GO:0030174|GO:0006281|GO:0001731|GO:0010212|GO:0003682|GO:0000075|GO:0005634|GO:0033314	90170801	chr15	90170742	+	hs|15q26.1	NM_152259	TOPBP1-interacting checkpoint and replication regulator	TICRR	chr15:90170742-90170801	NM_152259	Hs.441708
A_23_P158662	3.97013	1.98919	3.97013	up	FALSE	Homo sapiens G protein pathway suppressor 1 (GPS1), transcript variant 1, mRNA [NM_212492]	2873	GO:0005515|GO:0000188|GO:0007049|GO:0005737|GO:0008180|GO:0010388|GO:0007254|GO:0005095	80014791	chr17	80014732	+	hs|17q25.3	NM_212492	G protein pathway suppressor 1	GPS1	chr17:80014732-80014791	NM_212492	Hs.268530
A_33_P3308749	4.55702	2.18809	4.55702	up	FALSE	Homo sapiens laminin, alpha 4 (LAMA4), transcript variant 3, mRNA [NM_001105207]	3910	GO:0030334|GO:0001568|GO:0005102|GO:0005605|GO:0005606|GO:0030155|GO:0005604|GO:0031012|GO:0045995|GO:0030198|GO:0050873|GO:0007155|GO:0070062|GO:0005201	112537629	chr6	112537570	-	hs|6q21	NM_001105207	laminin, alpha 4	LAMA4	chr6:112537629-112537570	NM_001105207	Hs.654572
A_33_P3225086	2.34705	1.23085	2.34705	up	FALSE	Homo sapiens peroxisomal biogenesis factor 16 (PEX16), transcript variant 2, mRNA [NM_057174]	9409	GO:0005515|GO:0006625|GO:0005783|GO:0045046|GO:0070972|GO:0008022|GO:0022615|GO:0032581|GO:0005789|GO:0007031|GO:0016558|GO:0005779|GO:0016557|GO:0005778|GO:0005777	45935433	chr11	45935374	-	hs|11p11.2	NM_057174	peroxisomal biogenesis factor 16	PEX16	chr11:45935433-45935374	NM_057174	Hs.100915
A_24_P929754	7.24074	2.85614	7.24074	up	FALSE	Homo sapiens MAP kinase interacting serine/threonine kinase 2 (MKNK2), transcript variant 2, mRNA [NM_199054]	2872	GO:0030097|GO:0005737|GO:0004674|GO:0016605|GO:0006915|GO:0006468|GO:0071243|GO:0005524|GO:0046872|GO:0007243|GO:0007166|GO:0006417	2038249	chr19	2038190	-	hs|19p13.3	NM_199054	MAP kinase interacting serine/threonine kinase 2	MKNK2	chr19:2038249-2038190	NM_199054	Hs.515032
A_33_P3211666	2.46361	1.30077	2.46361	up	FALSE	Homo sapiens interleukin 18 receptor 1 (IL18R1), transcript variant 1, mRNA [NM_003855]	8809	GO:0042008|GO:0032729|GO:0042346|GO:0007165|GO:0006955|GO:0045063|GO:0030101|GO:0005886|GO:0004908|GO:0004872|GO:0016021	102984527	chr2	102984468	+	hs|2q12.1	NM_003855	interleukin 18 receptor 1	IL18R1	chr2:102984468-102984527	NM_003855	Hs.469521
A_33_P3401243	2.77432	1.47213	2.77432	up	FALSE	Homo sapiens olfactomedin-like 2B (OLFML2B), mRNA [NM_015441]	25903	GO:0031012|GO:0030198|GO:0050840|GO:0005576	161953465	chr1	161953406	-	hs|1q23.3	NM_015441	olfactomedin-like 2B	OLFML2B	chr1:161953465-161953406	NM_015441	Hs.507515
A_33_P3315074	3.02094	1.595	3.02094	up	FALSE				35834215	chr22	35834156	+	hs|22q12.3				chr22:035834156-035834215
A_23_P16469	2.94606	1.55879	2.94606	up	FALSE	Homo sapiens plasminogen activator, urokinase receptor (PLAUR), transcript variant 3, mRNA [NM_001005377]	5329	GO:0005515|GO:0006501|GO:0005886|GO:0009986|GO:0016255|GO:0006928|GO:0005576|GO:0031225|GO:0030162|GO:0007165|GO:0006935|GO:0005887|GO:0007596|GO:0030377|GO:0005789|GO:0005788|GO:0004872|GO:0016021|GO:0019899|GO:0044267|GO:0042730|GO:0043687|GO:0019898	44169557	chr19	44169498	-	hs|19q13.31	NM_001005377	plasminogen activator, urokinase receptor	PLAUR	chr19:44169557-44169498	NM_001005377	Hs.466871
A_23_P394836	3.66825	1.87509	3.66825	up	FALSE	Homo sapiens inverted formin, FH2 and WH2 domain containing (INF2), transcript variant 1, mRNA [NM_022489]	64423	GO:0048471|GO:0005737|GO:0030036|GO:0005783|GO:0017048|GO:0005634|GO:0003779|GO:0090140	105185589	chr14	105185512	+	hs|14q32.33	NM_022489	inverted formin, FH2 and WH2 domain containing	INF2	chr14:105185512-105185589	NM_022489	Hs.24956
A_23_P84929	4.42211	2.14474	4.42211	up	FALSE	Homo sapiens solute carrier family 38, member 5 (SLC38A5), mRNA [NM_033518]	92745	GO:0005886|GO:0006865|GO:0015187|GO:0016021|GO:0055085|GO:0006811	48317923	chrX	48317363	-	hs|Xp11.23	NM_033518	solute carrier family 38, member 5	SLC38A5	chrX:48317923-48317363	NM_033518	Hs.195155
A_33_P3423551	2.51721	1.33183	2.51721	up	FALSE	Homo sapiens immediate early response 3 (IER3), mRNA [NM_003897]	8870	GO:0005515|GO:0043066|GO:0045732|GO:0043065|GO:2001020|GO:0006915|GO:0005634|GO:0009653|GO:0006282|GO:0050728|GO:0001562|GO:0000075|GO:2000377|GO:0016021|GO:0045820|GO:0046822|GO:0003085	30711635	chr6	30711576	-	hs|6p21.33	NM_003897	immediate early response 3	IER3	chr6:30711635-30711576	NM_003897	Hs.76095
A_24_P168510	2.90958	1.54081	2.90958	up	FALSE	Homo sapiens KxDL motif containing 1 (KXD1), transcript variant 2, mRNA [NM_024069]	79036	GO:0005515|GO:0031083|GO:0016192	18677943	chr19	18675774	+	hs|19p13.11	NM_024069	KxDL motif containing 1	KXD1	chr19:18675774-18677943	NM_024069	Hs.714548
A_33_P3357062	2.07405	1.05245	2.07405	up	FALSE	Homo sapiens DEAD (Asp-Glu-Ala-Asp) box polypeptide 55 (DDX55), mRNA [NM_020936]	57696	GO:0008026|GO:0003723|GO:0005524	124101123	chr12	124101064	+	hs|12q24.31	NM_020936	DEAD (Asp-Glu-Ala-Asp) box polypeptide 55	DDX55	chr12:124101064-124101123	NM_020936	Hs.286173
A_23_P17130	14.3209	3.84005	14.3209	up	FALSE	Homo sapiens chromosome 2 open reading frame 88 (C2orf88), transcript variant 1, mRNA [NM_001042519]	84281	GO:0034237|GO:0005886	191064554	chr2	191064495	+	hs|2q32.2	NM_001042519	chromosome 2 open reading frame 88	C2orf88	chr2:191064495-191064554	NM_001042519	Hs.389311
A_23_P60591	2.31867	1.2133	2.31867	up	FALSE	Homo sapiens DnaJ (Hsp40) homolog, subfamily C, member 7 (DNAJC7), transcript variant 1, mRNA [NM_003315]	7266	GO:0005515|GO:0005737|GO:0070389|GO:0006457|GO:0031072|GO:0005730|GO:0005634|GO:0005856	40133955	chr17	40133896	-	hs|17q21.2	NM_003315	DnaJ (Hsp40) homolog, subfamily C, member 7	DNAJC7	chr17:40133955-40133896	NM_003315	Hs.500156
A_23_P80048	5.24071	2.38976	5.24071	up	FALSE	fer-1-like 4 (C. elegans) pseudogene [Source:HGNC Symbol;Acc:15801] [ENST00000400465]			34146579	chr20	34146520	-	hs|20q11.22	XR_248924			chr20:34146579-34146520	XR_248924	Hs.72222
A_33_P3371115	2.97762	1.57416	2.97762	up	FALSE	Homo sapiens aquaporin 7 pseudogene 3 (AQP7P3), non-coding RNA [NR_026558]	441432	GO:0005215|GO:0016021	42893124	chr9	42893065	+	hs|9p12	NR_026558	aquaporin 7 pseudogene 3	AQP7P3	chr9:42893065-42893124	NR_026558	Hs.743215
A_23_P24796	2.00829	1.00597	2.00829	up	FALSE	Homo sapiens family with sequence similarity 160, member A2 (FAM160A2), transcript variant 1, mRNA [NM_032127]	84067	GO:0005515|GO:0008333|GO:0007032|GO:0045022|GO:0015031|GO:0007040|GO:0070695	6232816	chr11	6232757	-	hs|11p15.4	NM_032127	family with sequence similarity 160, member A2	FAM160A2	chr11:6232816-6232757	NM_032127	Hs.501793
A_23_P359430	2.37974	1.2508	2.37974	up	FALSE	Homo sapiens neuroblastoma breakpoint family, member 14 (NBPF14), mRNA [NM_015383]	25832	GO:0005737	145369121	chr1	145369062	+	hs|1q21.1	NM_015383	neuroblastoma breakpoint family, member 14	NBPF14	chr1:145369062-145369121	NM_015383	Hs.714127
A_24_P210829	3.87713	1.95499	3.87713	up	FALSE	Homo sapiens NME/NM23 nucleoside diphosphate kinase 4 (NME4), transcript variant 1, mRNA [NM_005009]	4833	GO:0005515|GO:0006241|GO:0015949|GO:0005743|GO:0004550|GO:0055086|GO:0044281|GO:0005524|GO:0046872|GO:0005739|GO:0006228|GO:0005758|GO:0006183|GO:0009116	450227	chr16	449689	+	hs|16p13.3	NM_005009	NME/NM23 nucleoside diphosphate kinase 4	NME4	chr16:449689-450227	NM_005009	Hs.9235
A_24_P128683	2.67281	1.41836	2.67281	up	FALSE	Homo sapiens cyclin Pas1/PHO80 domain containing 1 (CNPPD1), mRNA [NM_015680]	27013	GO:0019901|GO:0016021|GO:0000079	220037390	chr2	220037331	-	hs|2q35	NM_015680	cyclin Pas1/PHO80 domain containing 1	CNPPD1	chr2:220037390-220037331	NM_015680	Hs.4973
A_33_P3700794	2.13494	1.09419	2.13494	up	FALSE	Homo sapiens methyltransferase like 1 (METTL1), transcript variant 1, mRNA [NM_005371]	4234	GO:0005515|GO:0005737|GO:0000049|GO:0005730|GO:0008176|GO:0005634|GO:0006400|GO:0043231	58163171	chr12	58163112	-	hs|12q14.1	NM_005371	methyltransferase like 1	METTL1	chr12:58163171-58163112	NM_005371	Hs.42957
A_19_P00315670	2.26485	1.17941	2.26485	up	FALSE	Homo sapiens similar to solute carrier family 16 (monocarboxylic acid transporters), member 14, mRNA (cDNA clone IMAGE:5726657). [BC040619]			107284943	chr8	107284884	+	hs|8q23.1	BC040619			chr8:107284884-107284943		Hs.127286
A_23_P413815	2.38209	1.25223	2.38209	up	FALSE	Homo sapiens vitamin K epoxide reductase complex, subunit 1-like 1 (VKORC1L1), transcript variant 1, mRNA [NM_173517]	154807	GO:0016021	65419543	chr7	65419484	+	hs|7q11.21	NM_173517	vitamin K epoxide reductase complex, subunit 1-like 1	VKORC1L1	chr7:65419484-65419543	NM_173517	Hs.427232
A_23_P135164	4.8296	2.2719	4.8296	up	FALSE	Homo sapiens UDP-N-acteylglucosamine pyrophosphorylase 1-like 1 (UAP1L1), mRNA [NM_207309]	91373	GO:0016779	139978618	chr9	139978559	+	hs|9q34.3	NM_207309	UDP-N-acteylglucosamine pyrophosphorylase 1-like 1	UAP1L1	chr9:139978559-139978618	NM_207309	Hs.142076
A_33_P3563369	3.1149	1.63919	3.1149	up	FALSE	CM1-HT1146-090101-713-g10 HT1146 Homo sapiens cDNA, mRNA sequence [BG987537]	574042		2012332	chr16	2012273	-	hs|16p13.3	BG987537	small nucleolar RNA, H/ACA box 10	SNORA10	chr16:2012332-2012273		Hs.679928
A_19_P00810354	2.00415	1.00299	2.00415	up	FALSE	Synthetic construct Homo sapiens gateway clone IMAGE:100018085 3' read NPM1 mRNA. [CU677718]			170818784	chr5	170818725	-	hs|5q35.1	CU677718			chr5:170818784-170818725
A_32_P115375	3.35257	1.74527	3.35257	up	FALSE	Synthetic construct Homo sapiens gateway clone IMAGE:100018904 3' read HNRPA1 mRNA. [CU677925]			51680116	chr16	51680057	-	hs|16q12.1	CU677925			chr16:051680116-051680057
A_33_P3335386	2.07661	1.05423	2.07661	up	FALSE	family with sequence similarity 83, member G [Source:HGNC Symbol;Acc:32554] [ENST00000388995]	644815		18872161	chr17	18872102	-	hs|17p11.2	DJ031151	family with sequence similarity 83, member G	FAM83G	chr17:18872161-18872102
A_19_P00813242	2.15615	1.10846	2.15615	up	FALSE				32101291	chr12	32101232	-	hs|12p11.21				chr12:032101291-032101232
A_23_P153853	2.53431	1.34159	2.53431	up	FALSE	Homo sapiens enoyl CoA hydratase 1, peroxisomal (ECH1), mRNA [NM_001398]	1891	GO:0005739|GO:0005515|GO:0006635|GO:0005102|GO:0016853|GO:0005777	39321753	chr19	39308192	-	hs|19q13.2	NM_001398	enoyl CoA hydratase 1, peroxisomal	ECH1	chr19:39321753-39308192	NM_001398	Hs.196176
A_24_P142473	2.91447	1.54323	2.91447	up	FALSE	Homo sapiens CTD nuclear envelope phosphatase 1 (CTDNEP1), transcript variant 1, mRNA [NM_015343]	23399	GO:0005515|GO:0034504|GO:0031965|GO:0005737|GO:0010867|GO:0006470|GO:0005789|GO:0071595|GO:0006998|GO:0016021|GO:0005635|GO:0004722	7149599	chr17	7149424	-	hs|17p13.1	NM_015343	CTD nuclear envelope phosphatase 1	CTDNEP1	chr17:7149599-7149424	NM_015343	Hs.513913
A_24_P403244	2.08423	1.05952	2.08423	up	FALSE	Homo sapiens paired immunoglobin-like type 2 receptor beta (PILRB), mRNA [NM_178238]	29990	GO:0005515|GO:0007171|GO:0005887|GO:0007169	99957088	chr7	99957029	+	hs|7q22.1	NM_178238	paired immunoglobin-like type 2 receptor beta	PILRB	chr7:99957029-99957088	NM_178238	Hs.632314
A_24_P219808	2.26619	1.18027	2.26619	up	FALSE	Homo sapiens prostate tumor overexpressed 1 (PTOV1), mRNA [NM_017432]	53635	GO:0048471|GO:0006355|GO:0005886|GO:0005634|GO:0006351	50363303	chr19	50363244	+	hs|19q13.33	NM_017432	prostate tumor overexpressed 1	PTOV1	chr19:50363244-50363303	NM_017432	Hs.587979
A_23_P36157	2.92085	1.54639	2.92085	up	FALSE	Homo sapiens WD repeat domain 74 (WDR74), mRNA [NM_018093]	54663	GO:0008150|GO:0003674|GO:0016070|GO:0005730|GO:0001825	62601956	chr11	62601802	-	hs|11q12.3	NM_018093	WD repeat domain 74	WDR74	chr11:62601956-62601802	NM_018093	Hs.654620
A_33_P3276455	2.59633	1.37648	2.59633	up	FALSE	Homo sapiens lysine (K)-specific demethylase 5B (KDM5B), mRNA [NM_006618]	10765	GO:0005515|GO:0003700|GO:0003714|GO:0005730|GO:0005634|GO:0003677|GO:0006351|GO:0043231|GO:0034720|GO:0034721|GO:0034648|GO:0034647|GO:0016706|GO:0008270|GO:0045892	202710744	chr1	202710685	-	hs|1q32.1	NM_006618	lysine (K)-specific demethylase 5B	KDM5B	chr1:202710744-202710685	NM_006618	Hs.443650
A_33_P3350374	10.492	3.39121	10.492	up	FALSE	Homo sapiens family with sequence similarity 213, member A (FAM213A), transcript variant 4, mRNA [NM_001243780]	84293	GO:0005739|GO:0005737|GO:0016209|GO:0045670|GO:0055114	82180288	chr10	82180229	+	hs|10q23.1	NM_001243780	family with sequence similarity 213, member A	FAM213A	chr10:82180229-82180288	NM_001243780	Hs.500333
A_23_P26154	10.5162	3.39453	10.5162	up	FALSE	Homo sapiens perilipin 1 (PLIN1), transcript variant 1, mRNA [NM_002666]	5346	GO:0006629|GO:0005811|GO:0005783|GO:0044281|GO:0019433|GO:0008289	90208287	chr15	90208228	-	hs|15q26.1	NM_002666	perilipin 1	PLIN1	chr15:90208287-90208228	NM_002666	Hs.103253
A_23_P55731	3.3853	1.75928	3.3853	up	FALSE	Homo sapiens capicua transcriptional repressor (CIC), mRNA [NM_015125]	23152	GO:0005515|GO:0006355|GO:0005634|GO:0003677|GO:0006351	42799619	chr19	42799560	+	hs|19q13.2	NM_015125	capicua transcriptional repressor	CIC	chr19:42799560-42799619	NM_015125	Hs.388236
A_23_P100764	2.30432	1.20434	2.30432	up	FALSE	Homo sapiens solute carrier family 25, member 39 (SLC25A39), transcript variant 2, mRNA [NM_016016]	51629	GO:0006810|GO:0005743|GO:0016021|GO:0006783	42397438	chr17	42397379	-	hs|17q21.31	NM_016016	solute carrier family 25, member 39	SLC25A39	chr17:42397438-42397379	NM_016016	Hs.744880
A_33_P3252286	2.99621	1.58314	2.99621	up	FALSE	Homo sapiens cytokine receptor-like factor 1 (CRLF1), mRNA [NM_004750]	9244	GO:0005515|GO:0001657|GO:0008284|GO:0005886|GO:0046982|GO:0042517|GO:2000672|GO:0005125|GO:0005615|GO:0097058|GO:0005127|GO:0005737|GO:0043524|GO:0019955|GO:0004872	18704106	chr19	18704047	-	hs|19p13.11	NM_004750	cytokine receptor-like factor 1	CRLF1	chr19:18704106-18704047	NM_004750	Hs.114948
A_23_P152791	3.05356	1.61049	3.05356	up	FALSE	Homo sapiens solute carrier family 16, member 6 (SLC16A6), transcript variant 2, mRNA [NM_004694]	9120	GO:0015718|GO:0016020|GO:0005887|GO:0008028|GO:0015293	66264963	chr17	66264904	-	hs|17q24.2	NM_004694	solute carrier family 16, member 6	SLC16A6	chr17:66264963-66264904	NM_004694	Hs.42645
A_23_P202138	4.86236	2.28166	4.86236	up	FALSE	Homo sapiens sideroflexin 3 (SFXN3), mRNA [NM_030971]	81855	GO:0005739|GO:0031966|GO:0008324|GO:0016021|GO:0055072	102800705	chr10	102800646	+	hs|10q24.31	NM_030971	sideroflexin 3	SFXN3	chr10:102800646-102800705	NM_030971	Hs.283844
A_33_P3243544	3.97608	1.99135	3.97608	up	FALSE	Homo sapiens estrogen-related receptor alpha (ESRRA), transcript variant 2, mRNA [NM_001282450]	2101	GO:0005515|GO:0010467|GO:0006367|GO:0051216|GO:0019904|GO:0003707|GO:0005634|GO:0045670|GO:0003677|GO:0043565|GO:0045667|GO:0045944|GO:0042127|GO:0005654|GO:0008270|GO:0004879|GO:0005496|GO:0030522	64083420	chr11	64083361	+	hs|11q13.1	NM_001282450	estrogen-related receptor alpha	ESRRA	chr11:64083361-64083420	NM_001282450	Hs.110849
A_23_P336015	2.41025	1.26918	2.41025	up	FALSE	Homo sapiens nucleolar complex associated 2 homolog (S. cerevisiae) (NOC2L), mRNA [NM_015658]	26155	GO:0005515|GO:0003714|GO:0005730|GO:0006915|GO:0031491|GO:0005634|GO:2001243|GO:0000122|GO:0035067|GO:0006351|GO:0032066|GO:0042393|GO:0034644|GO:0031497|GO:0002903|GO:0003682|GO:0070491|GO:0005654	880965	chr1	880906	-	hs|1p36.33	NM_015658	nucleolar complex associated 2 homolog (S. cerevisiae)	NOC2L	chr1:880965-880906	NM_015658	Hs.405987
A_23_P10135	3.04944	1.60854	3.04944	up	FALSE	Homo sapiens NFKB inhibitor interacting Ras-like 2 (NKIRAS2), transcript variant 1, mRNA [NM_001001349]	28511	GO:0005737|GO:0016020|GO:0007264|GO:0007249|GO:0003924|GO:0005575|GO:0005525	40176258	chr17	40176199	+	hs|17q21.2	NM_001001349	NFKB inhibitor interacting Ras-like 2	NKIRAS2	chr17:40176199-40176258	NM_001001349	Hs.632252
A_33_P3490572	39.7873	5.31424	39.7873	up	FALSE	Homo sapiens peptidase M20 domain containing 1 (PM20D1), mRNA [NM_152491]	148811	GO:0006508|GO:0008233|GO:0005576|GO:0046872	205797219	chr1	205797160	-	hs|1q32.1	NM_152491	peptidase M20 domain containing 1	PM20D1	chr1:205797219-205797160	NM_152491	Hs.177744
A_23_P71864	2.95642	1.56385	2.95642	up	FALSE	Homo sapiens family with sequence similarity 73, member B (FAM73B), mRNA [NM_032809]	84895	GO:0060348|GO:0016021	131833606	chr9	131833547	+	hs|9q34.11	NM_032809	family with sequence similarity 73, member B	FAM73B	chr9:131833547-131833606	NM_032809	Hs.632693
A_23_P139228	2.92073	1.54633	2.92073	up	FALSE	Homo sapiens ADP-ribosylation factor interacting protein 2 (ARFIP2), transcript variant 2, mRNA [NM_012402]	23647	GO:0005515|GO:0030036|GO:0005886|GO:0007264|GO:0019904|GO:0030032|GO:0006928|GO:0005525|GO:0001726|GO:0031529|GO:0048365|GO:0005737|GO:0030742|GO:0005938	6498089	chr11	6498030	-	hs|11p15.4	NM_012402	ADP-ribosylation factor interacting protein 2	ARFIP2	chr11:6498089-6498030	NM_012402	Hs.75139
A_23_P37623	2.01237	1.00889	2.01237	up	FALSE	Homo sapiens golgin A8 family, member A (GOLGA8A), transcript variant 1, mRNA [NM_181077]	23015	GO:0032580	34672224	chr15	34672165	-	hs|15q14	NM_181077	golgin A8 family, member A	GOLGA8A	chr15:34672224-34672165	NM_181077	Hs.720151
A_24_P186124	-2.24215	-1.16488	2.24215	down	FALSE	Homo sapiens MTERF domain containing 2 (MTERFD2), transcript variant 1, mRNA [NM_182501]	130916	GO:0007507|GO:0005515|GO:0042255|GO:0006364|GO:0006626|GO:0043010|GO:0019843|GO:0006390|GO:0005762	242035047	chr2	242034988	-	hs|2q37.3	NM_182501	MTERF domain containing 2	MTERFD2	chr2:242035047-242034988	NM_182501	Hs.159556
A_19_P00800449	-13.2168	-3.7243	13.2168	down	FALSE				145988313	chr8	145988254	+	hs|8q24.3				chr8:145988254-145988313
A_23_P203920	-3.31525	-1.72912	3.31525	down	FALSE	Homo sapiens sarcospan (SSPN), transcript variant 1, mRNA [NM_005086]	8082	GO:0042383|GO:0030133|GO:0030054|GO:0006936|GO:0016010|GO:0005887|GO:0045211|GO:0007155	26385754	chr12	26385695	+	hs|12p12.1	NM_005086	sarcospan	SSPN	chr12:26385695-26385754	NM_005086	Hs.183428
A_23_P10182	-2.7144	-1.44064	2.7144	down	FALSE	Homo sapiens acyl-CoA oxidase 2, branched chain (ACOX2), mRNA [NM_003500]	8309	GO:0016402|GO:0005782|GO:0006699|GO:0033791|GO:0050660|GO:0005102|GO:0044281|GO:0003997|GO:0003995|GO:0008206|GO:0033540|GO:0044255|GO:0005777	58490967	chr3	58490908	-	hs|3p14.3	NM_003500	acyl-CoA oxidase 2, branched chain	ACOX2	chr3:58490967-58490908	NM_003500	Hs.444959
A_33_P3213997	-2.48202	-1.31151	2.48202	down	FALSE	Homo sapiens dehydrogenase/reductase (SDR family) member 4 like 2 (DHRS4L2), transcript variant 3, mRNA [NM_001193636]	317749	GO:0016491|GO:0005576	24475616	chr14	24475557	+	hs|14q11.2	NM_001193636	dehydrogenase/reductase (SDR family) member 4 like 2	DHRS4L2	chr14:24475557-24475616	NM_001193636	Hs.743442
A_23_P75255	-2.14546	-1.10129	2.14546	down	FALSE	Homo sapiens vacuolar protein sorting 26 homolog A (S. pombe) (VPS26A), transcript variant 1, mRNA [NM_004896]	9559	GO:0005515|GO:0007034|GO:0008565|GO:0042147|GO:0031982|GO:0010008|GO:0030904|GO:0005829|GO:0005768	70932018	chr10	70931959	+	hs|10q22.1	NM_004896	vacuolar protein sorting 26 homolog A (S. pombe)	VPS26A	chr10:70931959-70932018	NM_004896	Hs.499925
(+)E1A_r60_a22	-5.76956	-2.52846	5.76956	down	pos	Unknown
A_23_P89431	-15.1145	-3.91786	15.1145	down	FALSE	Homo sapiens chemokine (C-C motif) ligand 2 (CCL2), mRNA [NM_002982]	6347	GO:0009408|GO:0035684|GO:0008360|GO:0019221|GO:0005615|GO:0030968|GO:0043524|GO:0006935|GO:0000165|GO:0071356|GO:0031727|GO:0043025|GO:0009887|GO:0007179|GO:0010332|GO:0031663|GO:0046677|GO:0008009|GO:0070098|GO:0007568|GO:0030593|GO:0033552|GO:0060137|GO:0051384|GO:0071346|GO:0007186|GO:0007187|GO:0050870|GO:0050806|GO:0071347|GO:0043491|GO:0010759|GO:0032570|GO:0048247|GO:0048246|GO:0006987|GO:…	32584109	chr17	32584050	+	hs|17q12	NM_002982	chemokine (C-C motif) ligand 2	CCL2	chr17:32584050-32584109	NM_002982	Hs.303649
A_23_P82128	-5.41458	-2.43685	5.41458	down	FALSE	Homo sapiens ribosomal protein S12 (RPS12), mRNA [NM_001016]	6206	GO:0010467|GO:0003735|GO:0016070|GO:0016071|GO:0019083|GO:0006614|GO:0019058|GO:0006415|GO:0006412|GO:0006413|GO:0005829|GO:0006414|GO:0003674|GO:0000184|GO:0022627|GO:0016032|GO:0044267	133138698	chr6	133138639	+	hs|6q23.2	NM_001016	ribosomal protein S12	RPS12	chr6:133138639-133138698	NM_001016	Hs.546289
A_23_P217428	-5.22357	-2.38504	5.22357	down	FALSE	Homo sapiens Rho GTPase activating protein 6 (ARHGAP6), transcript variant 1, mRNA [NM_013427]	395	GO:0051056|GO:0017124|GO:0007264|GO:0005884|GO:0010518|GO:0007202|GO:0007266|GO:0015629|GO:0043087|GO:0005100|GO:0051895|GO:0005829|GO:0051497|GO:0005737|GO:0016004|GO:0043274|GO:0048041|GO:0005070|GO:0030041	11155690	chrX	11155663	-	hs|Xp22.2	NM_013427	Rho GTPase activating protein 6	ARHGAP6	chrX:11155690-11155663	NM_013427	Hs.435291
A_32_P73821	-2.39683	-1.26113	2.39683	down	FALSE	Homo sapiens cold shock domain containing E1, RNA-binding (CSDE1), transcript variant 1, mRNA [NM_001007553]	7812	GO:0006355|GO:0003723|GO:0070966|GO:0003677|GO:0008584|GO:0070937	115259551	chr1	115259517	-	hs|1p13.2	NM_001007553	cold shock domain containing E1, RNA-binding	CSDE1	chr1:115259551-115259517	NM_001007553	Hs.69855
A_23_P253046	-2.29682	-1.19964	2.29682	down	FALSE	Homo sapiens UDP-glucose pyrophosphorylase 2 (UGP2), transcript variant 1, mRNA [NM_006759]	7360	GO:0005515|GO:0006805|GO:0052695|GO:0005975|GO:0005978|GO:0003983|GO:0006065|GO:0044281|GO:0046872|GO:0005829|GO:0016310|GO:0005737|GO:0006006|GO:0006011	64118542	chr2	64118483	+	hs|2p14	NM_006759	UDP-glucose pyrophosphorylase 2	UGP2	chr2:64118483-64118542	NM_006759	Hs.516217
(+)E1A_r60_a107	-1220.75	-10.2535	1220.75	down	pos	Unknown
(+)E1A_r60_a135	-47.6865	-5.57551	47.6865	down	pos	Unknown
A_24_P374516	-3.35542	-1.74649	3.35542	down	FALSE	Homo sapiens thymosin beta 4, X-linked (TMSB4X), mRNA [NM_021109]	7114	GO:0005515|GO:0042989|GO:0030036|GO:0007596|GO:0002576|GO:0030168|GO:0031093|GO:0005576|GO:0003779|GO:0005856	12994453	chrX	12994394	+	hs|Xp22.2	NM_021109	thymosin beta 4, X-linked	TMSB4X	chrX:12994394-12994453	NM_021109	Hs.437277
A_33_P3259620	-2.49673	-1.32004	2.49673	down	FALSE	Homo sapiens tetratricopeptide repeat domain 37 (TTC37), mRNA [NM_014639]	9652	GO:0005515|GO:0005737|GO:0035327|GO:0005634|GO:0055087	94800285	chr5	94800226	-	hs|5q15	NM_014639	tetratricopeptide repeat domain 37	TTC37	chr5:94800285-94800226	NM_014639	Hs.482868
A_23_P54846	-2.05652	-1.04021	2.05652	down	FALSE	Homo sapiens homocysteine-inducible, endoplasmic reticulum stress-inducible, ubiquitin-like domain member 1 (HERPUD1), transcript variant 1, mRNA [NM_014685]	9709	GO:0006986|GO:0006511|GO:0003674|GO:0006874|GO:0005789|GO:0031396|GO:0016021|GO:0043154|GO:0006987|GO:0044267|GO:0032092|GO:0030968	56977759	chr16	56977700	+	hs|16q13	NM_014685	homocysteine-inducible, endoplasmic reticulum stress-inducible, ubiquitin-like domain member 1	HERPUD1	chr16:56977700-56977759	NM_014685	Hs.146393
A_33_P3219090	-2.61316	-1.38579	2.61316	down	FALSE	Homo sapiens insulin induced gene 1 (INSIG1), transcript variant 1, mRNA [NM_005542]	3638	GO:0005515|GO:0006695|GO:0042472|GO:0045599|GO:0005783|GO:0008283|GO:0045717|GO:0044281|GO:0010894|GO:0060363|GO:0032933|GO:0008152|GO:0032937|GO:0005789|GO:0060021|GO:0006641|GO:0042474	155101902	chr7	155101843	+	hs|7q36.3	NM_005542	insulin induced gene 1	INSIG1	chr7:155101843-155101902	NM_005542	Hs.520819
A_23_P83134	-3.09884	-1.63173	3.09884	down	FALSE	Homo sapiens growth arrest-specific 1 (GAS1), mRNA [NM_002048]	2619	GO:0005515|GO:0035924|GO:0030308|GO:0005886|GO:0060628|GO:0050680|GO:0048592|GO:0045879|GO:0048701|GO:0045880|GO:0048589|GO:0007411|GO:0042476|GO:0060021|GO:0021904|GO:0007050|GO:0042474|GO:0043010|GO:0042473|GO:0046658|GO:0050679|GO:0043066|GO:0021587|GO:0002053|GO:0042981|GO:0012501|GO:0045165|GO:0008589|GO:0045930|GO:0016021|GO:0010955|GO:0042733	89559953	chr9	89559894	-	hs|9q21.33	NM_002048	growth arrest-specific 1	GAS1	chr9:89559953-89559894	NM_002048	Hs.65029
A_33_P3325467	-2.45794	-1.29745	2.45794	down	FALSE	Homo sapiens small integral membrane protein 12 (SMIM12), transcript variant 1, mRNA [NM_001164824]	113444	GO:0016021	35319192	chr1	35319133	-	hs|1p34.3	NM_001164824	small integral membrane protein 12	SMIM12	chr1:35319192-35319133	NM_001164824	Hs.27160
A_24_P358205	-13.1405	-3.71595	13.1405	down	FALSE				10214455	chr6	10214395	-	hs|6p24.3				chr6:010214455-010214395
A_23_P30024	-2.26003	-1.17634	2.26003	down	FALSE	Homo sapiens nuclear factor of kappa light polypeptide gene enhancer in B-cells 1 (NFKB1), transcript variant 1, mRNA [NM_003998]	4790	GO:0005515|GO:0003700|GO:0006366|GO:0044212|GO:0090263|GO:0001818|GO:0042803|GO:0002756|GO:0003690|GO:0002755|GO:0031072|GO:1900127|GO:0006979|GO:0033256|GO:0000975|GO:0000976|GO:0038124|GO:0038123|GO:0010744|GO:0034134|GO:0000122|GO:0002224|GO:0032269|GO:0045083|GO:0045087|GO:0071347|GO:0005654|GO:0034166|GO:0035666|GO:0046688|GO:0045893|GO:0034162|GO:0038095|GO:0008134|GO:0032375|GO:0050852|GO:…	103537915	chr4	103537856	+	hs|4q24	NM_003998	nuclear factor of kappa light polypeptide gene enhancer in B-cells 1	NFKB1	chr4:103537856-103537915	NM_003998	Hs.618430
(+)E1A_r60_3	-156.031	-7.28569	156.031	down	pos	Unknown
A_32_P99100	-2.62785	-1.39388	2.62785	down	FALSE	Homo sapiens protein tyrosine phosphatase, receptor type, K (PTPRK), transcript variant 2, mRNA [NM_002844]	5796	GO:0005515|GO:0010839|GO:0030424|GO:0008285|GO:0008013|GO:0030425|GO:0034644|GO:0006470|GO:0005912|GO:0005911|GO:0005001|GO:0048041|GO:0043025|GO:0007179|GO:0007155|GO:0004725|GO:0030336|GO:0031256|GO:0045295|GO:0009986|GO:0019901|GO:0045786|GO:0007165|GO:0016477|GO:0005887|GO:0034394|GO:0034614|GO:0016021|GO:0045892|GO:0001750	128290037	chr6	128289978	-	hs|6q22.33	NM_002844	protein tyrosine phosphatase, receptor type, K	PTPRK	chr6:128290037-128289978	NM_002844	Hs.155919
A_24_P372625	-2.47559	-1.30778	2.47559	down	FALSE	Homo sapiens ring finger protein 141 (RNF141), mRNA [NM_016422]	50862	GO:0006355|GO:0008270|GO:0003677	10533573	chr11	10533514	-	hs|11p15.4	NM_016422	ring finger protein 141	RNF141	chr11:10533573-10533514	NM_016422	Hs.44685
A_33_P3376546	-4.42425	-2.14543	4.42425	down	FALSE	Homo sapiens prostaglandin F receptor (FP) (PTGFR), transcript variant 2, mRNA [NM_001039585]	5737	GO:0043066|GO:0005737|GO:0007567|GO:0007186|GO:0005886|GO:0005887|GO:0032496|GO:0005576|GO:0004958	79006355	chr1	79006296	+	hs|1p31.1	NM_001039585	prostaglandin F receptor (FP)	PTGFR	chr1:79006296-79006355	NM_001039585	Hs.654365
A_24_P173754	-6.51395	-2.70353	6.51395	down	FALSE	Homo sapiens chromosome 1 open reading frame 21 (C1orf21), mRNA [NM_030806]	81563		184588664	chr1	184567549	+	hs|1q25.3	NM_030806	chromosome 1 open reading frame 21	C1orf21	chr1:184567549-184588664	NM_030806	Hs.744936
A_23_P214211	-2.02313	-1.01659	2.02313	down	FALSE	Homo sapiens arginyl-tRNA synthetase 2, mitochondrial (RARS2), mRNA [NM_020320]	57038	GO:0010467|GO:0005759|GO:0006420|GO:0004814|GO:0005524|GO:0006418	88224675	chr6	88224159	-	hs|6q15	NM_020320	arginyl-tRNA synthetase 2, mitochondrial	RARS2	chr6:88224675-88224159	NM_020320	Hs.485910
A_23_P153084	-2.11442	-1.08026	2.11442	down	FALSE	Homo sapiens ralA binding protein 1 (RALBP1), mRNA [NM_006788]	10928	GO:0005515|GO:0051056|GO:0006200|GO:0007264|GO:0043087|GO:0005829|GO:0048365|GO:0007165|GO:0006935|GO:0016020|GO:0043089|GO:0006810|GO:0016887|GO:0017160|GO:0030675|GO:0043492|GO:0005096	9525787	chr18	9525728	+	hs|18p11.22	NM_006788	ralA binding protein 1	RALBP1	chr18:9525728-9525787	NM_006788	Hs.528993
A_23_P73114	-2.42593	-1.27854	2.42593	down	FALSE	Homo sapiens protein S (alpha) (PROS1), mRNA [NM_000313]	5627	GO:0030449|GO:0004866|GO:0005796|GO:0005509|GO:0030168|GO:0005576|GO:0050900|GO:0010951|GO:0017187|GO:0000139|GO:0007596|GO:0045087|GO:0002576|GO:0005789|GO:0006508|GO:0031093|GO:0044267|GO:0042730|GO:0043687	93592208	chr3	93592149	-	hs|3q11.1	NM_000313	protein S (alpha)	PROS1	chr3:93592208-93592149	NM_000313	Hs.64016
A_33_P3362641	-5.80921	-2.53834	5.80921	down	FALSE	Homo sapiens CDGSH iron sulfur domain 2 (CISD2), mRNA [NM_001008388]	493856	GO:0005515|GO:0043234|GO:0000422|GO:0051537|GO:0005783|GO:0005789|GO:0010506|GO:0010259|GO:0005741|GO:0016021|GO:0046872|GO:0042803	103809725	chr4	103809666	+	hs|4q24	NM_001008388	CDGSH iron sulfur domain 2	CISD2	chr4:103809666-103809725	NM_001008388	Hs.745013
A_23_P122863	-2.32038	-1.21436	2.32038	down	FALSE	Homo sapiens growth factor receptor-bound protein 10 (GRB10), transcript variant 4, mRNA [NM_001001555]	2887	GO:0005515|GO:0008286|GO:0030949|GO:0032868|GO:0005886|GO:0046627|GO:0005158|GO:0030178|GO:0045719|GO:0005829|GO:0042326|GO:0005737|GO:0005543|GO:0005070|GO:0046325|GO:0048009|GO:0042327	50657786	chr7	50657752	-	hs|7p12.1	NM_001001555	growth factor receptor-bound protein 10	GRB10	chr7:50657786-50657752	NM_001001555	Hs.164060
A_33_P3424803	-2.42231	-1.27639	2.42231	down	FALSE	Human MHC class I HLA-Cw1 gene, complete cds. [M26429]	3107	GO:0002474|GO:0012507|GO:0002480|GO:0005886|GO:0042612|GO:0019221|GO:0042590|GO:0005102|GO:0005576|GO:0006955|GO:0060337|GO:0000139|GO:0005887|GO:0045087|GO:0031901|GO:0001916|GO:0019048|GO:0050776|GO:0042605|GO:0030670|GO:0071556|GO:0002479|GO:0060333	31321703	chr6	31321644	-	hs|6p21.33	M26429	major histocompatibility complex, class I, C	HLA-C	chr6:031321703-031321644		Hs.743218
A_23_P83931	-4.14296	-2.05066	4.14296	down	FALSE	Homo sapiens neuroepithelial cell transforming 1 (NET1), transcript variant 1, mRNA [NM_001047160]	10276	GO:0051056|GO:0048011|GO:0043065|GO:0070301|GO:0007264|GO:0005634|GO:0097190|GO:0001558|GO:0071479|GO:0005829|GO:0005085|GO:0007165|GO:0005543|GO:0032321|GO:0005089	5500295	chr10	5500236	+	hs|10p15.1	NM_001047160	neuroepithelial cell transforming 1	NET1	chr10:5500236-5500295	NM_001047160	Hs.25155
A_23_P18692	-2.78551	-1.47794	2.78551	down	FALSE	Homo sapiens alcohol dehydrogenase 5 (class III), chi polypeptide (ADH5), mRNA [NM_000671]	128	GO:0005504|GO:0006069|GO:0006068|GO:0007568|GO:0009055|GO:0005634|GO:0051409|GO:0018119|GO:0045777|GO:0001523|GO:0042803|GO:0004022|GO:0005739|GO:0003016|GO:0046294|GO:0051903|GO:0032496|GO:0051775|GO:0008270|GO:0018467	99992455	chr4	99992396	-	hs|4q23	NM_000671	alcohol dehydrogenase 5 (class III), chi polypeptide	ADH5	chr4:99992455-99992396	NM_000671	Hs.78989
A_33_P3219870	-4.0776	-2.02772	4.0776	down	FALSE	Homo sapiens patatin-like phospholipase domain containing 2 (PNPLA2), mRNA [NM_020376]	57104	GO:0005811|GO:0004806|GO:0005886|GO:0010898|GO:0044281|GO:0005829|GO:0010891|GO:0005789|GO:0036155|GO:0016021|GO:0019433|GO:0006644|GO:0046474	824823	chr11	824764	+	hs|11p15.5	NM_020376	patatin-like phospholipase domain containing 2	PNPLA2	chr11:824764-824823	NM_020376	Hs.654697
A_23_P212339	-2.10869	-1.07634	2.10869	down	FALSE	Homo sapiens FYVE and coiled-coil domain containing 1 (FYCO1), mRNA [NM_024513]	79443	GO:0005515|GO:0005776|GO:0005770|GO:0072383|GO:0031410|GO:0016021|GO:0005764|GO:0046872	45959650	chr3	45959591	-	hs|3p21.31	NM_024513	FYVE and coiled-coil domain containing 1	FYCO1	chr3:45959650-45959591	NM_024513	Hs.200227
A_33_P3871347	-2.02295	-1.01646	2.02295	down	FALSE	Homo sapiens sushi, nidogen and EGF-like domains 1 (SNED1), mRNA [NM_001080437]	25992	GO:0007160|GO:0005509|GO:0005576	242032447	chr2	242032388	+	hs|2q37.3	NM_001080437	sushi, nidogen and EGF-like domains 1	SNED1	chr2:242032388-242032447	NM_001080437	Hs.471834
A_23_P70843	-2.34698	-1.2308	2.34698	down	FALSE	Homo sapiens 2,3-bisphosphoglycerate mutase (BPGM), transcript variant 2, mRNA [NM_199186]	669	GO:0007585|GO:0004082|GO:0005975|GO:0004083|GO:0004619|GO:0006096	134364465	chr7	134364406	+	hs|7q33	NM_199186	2,3-bisphosphoglycerate mutase	BPGM	chr7:134364406-134364465	NM_199186	Hs.198365
A_33_P3249002	-6.39053	-2.67593	6.39053	down	FALSE				109868188	chr2	109868129	+	hs|2q12.3				chr2:109868129-109868188
A_24_P44341	-2.68671	-1.42584	2.68671	down	FALSE	Homo sapiens UDP-glucose glycoprotein glucosyltransferase 2 (UGGT2), mRNA [NM_020121]	55757	GO:0005793|GO:0006457|GO:0005788|GO:0003980|GO:0044267|GO:0043687|GO:0018279	96665632	chr13	96665573	-	hs|13q32.1	NM_020121	UDP-glucose glycoprotein glucosyltransferase 2	UGGT2	chr13:96665632-96665573	NM_020121	Hs.193226
A_33_P3312564	-14.3351	-3.84148	14.3351	down	FALSE				175266367	chr1	175266308	+	hs|1q25.1				chr1:175266308-175266367
A_23_P19663	-3.9871	-1.99534	3.9871	down	FALSE	Homo sapiens connective tissue growth factor (CTGF), mRNA [NM_001901]	1490	GO:0060401|GO:0005515|GO:0005801|GO:0010467|GO:0070278|GO:0006367|GO:0045597|GO:0046330|GO:0001558|GO:0005615|GO:0035988|GO:0030154|GO:0043231|GO:0070374|GO:0005938|GO:0010942|GO:0032355|GO:0044255|GO:0005520|GO:0005794|GO:0034059|GO:0051385|GO:0032330|GO:0043280|GO:0070542|GO:0005178|GO:0001503|GO:0008544|GO:0032967|GO:0008543|GO:0007229|GO:0001502|GO:0051496|GO:0008083|GO:0048471|GO:0008284|GO:…	132270189	chr6	132270130	-	hs|6q23.2	NM_001901	connective tissue growth factor	CTGF	chr6:132270189-132270130	NM_001901	Hs.410037
A_24_P165656	-2.46744	-1.30302	2.46744	down	FALSE	Homo sapiens protein kinase D3 (PRKD3), mRNA [NM_005813]	23683	GO:0035556|GO:0005515|GO:0005737|GO:0005543|GO:0016020|GO:0005730|GO:0006468|GO:0005634|GO:0004697|GO:0005524|GO:0046872|GO:0007205	37478080	chr2	37478021	-	hs|2p22.2	NM_005813	protein kinase D3	PRKD3	chr2:37478080-37478021	NM_005813	Hs.660757
A_23_P211039	-4.42623	-2.14608	4.42623	down	FALSE	Homo sapiens ADAM metallopeptidase with thrombospondin type 1 motif, 1 (ADAMTS1), mRNA [NM_006988]	9510	GO:0060347|GO:0008285|GO:0007229|GO:0001822|GO:0006508|GO:0008270|GO:0001542|GO:0031410|GO:0004222|GO:0008201|GO:0008237|GO:0005604	28209768	chr21	28209709	-	hs|21q21.3	NM_006988	ADAM metallopeptidase with thrombospondin type 1 motif, 1	ADAMTS1	chr21:28209768-28209709	NM_006988	Hs.643357
A_23_P71530	-3.21191	-1.68343	3.21191	down	FALSE	Homo sapiens tumor necrosis factor receptor superfamily, member 11b (TNFRSF11B), mRNA [NM_002546]	4982	GO:0046685|GO:0043627|GO:0007584|GO:0042493|GO:0005578|GO:0006915|GO:0005576|GO:0005125|GO:0005615|GO:0045779|GO:0007165|GO:0001501|GO:0030198|GO:0032026|GO:0004872|GO:0042489	119936779	chr8	119936720	-	hs|8q24.12	NM_002546	tumor necrosis factor receptor superfamily, member 11b	TNFRSF11B	chr8:119936779-119936720	NM_002546	Hs.81791
(+)E1A_r60_a104	-327.859	-8.35693	327.859	down	pos	Unknown
A_33_P3287661	-17.6345	-4.14032	17.6345	down	FALSE	Homo sapiens cDNA FLJ45052 fis, clone BRAWH3022542. [AK126997]	100130430		1358800	chr16	1358741	-	hs|16p13.3	AK126997	uncharacterized LOC100130430	LOC100130430	chr16:1358800-1358741
A_33_P3213064	-2.17138	-1.11861	2.17138	down	FALSE	Homo sapiens signal transducer and activator of transcription 2, 113kDa (STAT2), transcript variant 1, mRNA [NM_005419]	6773	GO:0005515|GO:0003700|GO:0005886|GO:0006357|GO:0019221|GO:0005509|GO:0003677|GO:0007259|GO:0006351|GO:0042802|GO:0005829|GO:0051607|GO:0005737|GO:0060337|GO:0060338|GO:0019048|GO:0005654|GO:0004871	56735443	chr12	56735384	-	hs|12q13.3	NM_005419	signal transducer and activator of transcription 2, 113kDa	STAT2	chr12:56735443-56735384	NM_005419	Hs.530595
A_33_P3227472	-2.46572	-1.30201	2.46572	down	FALSE	Homo sapiens serine dehydratase-like (SDSL), mRNA [NM_138432]	113675	GO:0005739|GO:0003941|GO:0008150|GO:0006520|GO:0003674|GO:0030170|GO:0005575|GO:0004794	113876080	chr12	113876021	+	hs|12q24.13	NM_138432	serine dehydratase-like	SDSL	chr12:113876021-113876080	NM_138432	Hs.337594
A_33_P3380772	-2.2537	-1.1723	2.2537	down	FALSE	Homo sapiens cerebral cavernous malformation 2-like (CCM2L), mRNA [NM_080625]	140706	GO:0008150|GO:0003674|GO:0005575	30607204	chr20	30607145	+	hs|20q11.21	NM_080625	cerebral cavernous malformation 2-like	CCM2L	chr20:30607145-30607204	NM_080625	Hs.382151
A_33_P3348239	-4.48451	-2.16495	4.48451	down	FALSE	Homo sapiens fibrillin 1 (FBN1), mRNA [NM_000138]	2200	GO:0005515|GO:0035583|GO:0035582|GO:0005509|GO:0005578|GO:0001527|GO:0005576|GO:0005615|GO:0005604|GO:0007507|GO:0031012|GO:0001501|GO:0030198|GO:0005201	48700564	chr15	48700505	-	hs|15q21.1	NM_000138	fibrillin 1	FBN1	chr15:48700564-48700505	NM_000138	Hs.591133
A_23_P164927	-11.9812	-3.58271	11.9812	down	FALSE	Homo sapiens synaptogyrin 4 (SYNGR4), mRNA [NM_012451]	23546	GO:0016021	48879597	chr19	48879538	+	hs|19q13.33	NM_012451	synaptogyrin 4	SYNGR4	chr19:48879538-48879597	NM_012451	Hs.408333
A_23_P119102	-2.14157	-1.09867	2.14157	down	FALSE	Homo sapiens vasodilator-stimulated phosphoprotein (VASP), mRNA [NM_003370]	7408	GO:0005515|GO:0050852|GO:0017124|GO:0031258|GO:0005886|GO:0034329|GO:0031527|GO:0001843|GO:0003779|GO:0015629|GO:0005829|GO:0005737|GO:0051289|GO:0007411|GO:0008154|GO:0005923|GO:0005522|GO:0005925	46029797	chr19	46029738	+	hs|19q13.32	NM_003370	vasodilator-stimulated phosphoprotein	VASP	chr19:46029738-46029797	NM_003370	Hs.515469
A_33_P3223607	-2.28327	-1.1911	2.28327	down	FALSE	Homo sapiens NADPH dependent diflavin oxidoreductase 1 (NDOR1), transcript variant 1, mRNA [NM_001144026]	27158	GO:0050661|GO:0005515|GO:0036245|GO:0008219|GO:0048471|GO:0005506|GO:0010181|GO:0050660|GO:0005634|GO:0044281|GO:0005829|GO:0005737|GO:0003958|GO:0016709|GO:0016491|GO:0045111|GO:0055114	140113813	chr9	140113756	+	hs|9q34.3	NM_001144026	NADPH dependent diflavin oxidoreductase 1	NDOR1	chr9:140113756-140113813	NM_001144026	Hs.512564
A_33_P3409625	-5.83481	-2.54469	5.83481	down	FALSE	Homo sapiens sorbin and SH3 domain containing 3 (SORBS3), transcript variant 1, mRNA [NM_005775]	10174	GO:0005515|GO:0031589|GO:0005634|GO:0000122|GO:0005829|GO:0006936|GO:0051495|GO:0051496|GO:0017166|GO:0005200|GO:0005856|GO:0007155|GO:0043410|GO:0005925|GO:0008134	22433007	chr8	22432948	+	hs|8p21.3	NM_005775	sorbin and SH3 domain containing 3	SORBS3	chr8:22432948-22433007	NM_005775	Hs.528572
A_23_P39034	-2.46545	-1.30185	2.46545	down	FALSE	Homo sapiens SWI/SNF related, matrix associated, actin dependent regulator of chromatin, subfamily a, member 4 (SMARCA4), transcript variant 3, mRNA [NM_003072]	6597	GO:0005515|GO:0000792|GO:0071565|GO:0000790|GO:0030308|GO:0007070|GO:0010424|GO:0071778|GO:0050681|GO:0035887|GO:0071564|GO:0030198|GO:0070577|GO:0008094|GO:0001105|GO:0000977|GO:0003407|GO:0005719|GO:0003714|GO:0003713|GO:0060766|GO:2000134|GO:0006337|GO:0000122|GO:0030957|GO:0043923|GO:0060347|GO:0001889|GO:0043966|GO:0043388|GO:0045893|GO:0045892|GO:0001835|GO:0006346|GO:0001832|GO:0005634|GO:…	11172732	chr19	11172673	+	hs|19p13.2	NM_003072	SWI/SNF related, matrix associated, actin dependent regulator of chromatin, subfamily a, member 4	SMARCA4	chr19:11172673-11172732	NM_003072	Hs.327527
A_23_P115261	-3.2393	-1.69568	3.2393	down	FALSE	Homo sapiens angiotensinogen (serpin peptidase inhibitor, clade A, member 8) (AGT), mRNA [NM_000029]	183	GO:0005515|GO:0030308|GO:0001658|GO:0009651|GO:0009409|GO:0006883|GO:0001819|GO:0005615|GO:0001558|GO:0019229|GO:0030162|GO:0002019|GO:0002018|GO:0030198|GO:0002016|GO:0014061|GO:0010744|GO:0007568|GO:0002034|GO:0014068|GO:0001543|GO:0030432|GO:0010595|GO:0032270|GO:0010698|GO:0007186|GO:0005179|GO:0001999|GO:0001998|GO:0008083|GO:0008285|GO:0002003|GO:0007263|GO:0004867|GO:0007199|GO:0007267|GO:…	230838590	chr1	230838531	-	hs|1q42.2	NM_000029	angiotensinogen (serpin peptidase inhibitor, clade A, member 8)	AGT	chr1:230838590-230838531	NM_000029	Hs.19383
A_33_P3415221	-44.8289	-5.48636	44.8289	down	FALSE				196263642	chr3	196263583	+	hs|3q29				chr3:196263583-196263642
A_23_P53276	-2.3419	-1.22768	2.3419	down	FALSE	Homo sapiens timeless circadian clock (TIMELESS), mRNA [NM_003920]	8914	GO:0005515|GO:0000790|GO:0046982|GO:0030324|GO:0005634|GO:0000122|GO:0009790|GO:0042803|GO:0006351|GO:0006974|GO:0007067|GO:0009582|GO:0042127|GO:0009628|GO:0007623|GO:0048754|GO:0045892|GO:0002009|GO:0051301	56811004	chr12	56810945	-	hs|12q13.3	NM_003920	timeless circadian clock	TIMELESS	chr12:56811004-56810945	NM_003920	Hs.118631
A_23_P47517	-2.08976	-1.06333	2.08976	down	FALSE	Homo sapiens vacuolar protein sorting 37 homolog C (S. cerevisiae) (VPS37C), mRNA [NM_017966]	55048	GO:0000813|GO:0031902|GO:0019082|GO:0016197|GO:0016032|GO:0005634|GO:0019068|GO:0015031|GO:0010008|GO:0043231	60897849	chr11	60897790	-	hs|11q12.2	NM_017966	vacuolar protein sorting 37 homolog C (S. cerevisiae)	VPS37C	chr11:60897849-60897790	NM_017966	Hs.523715
A_32_P158746	-5.32118	-2.41175	5.32118	down	FALSE	Homo sapiens ribosomal protein L17 (RPL17), transcript variant 1, mRNA [NM_000985]	6139	GO:0010467|GO:0003735|GO:0016070|GO:0016071|GO:0019083|GO:0006614|GO:0019058|GO:0006415|GO:0006412|GO:0006413|GO:0005829|GO:0006414|GO:0000184|GO:0016032|GO:0022625|GO:0044267	47016870	chr18	47015908	-	hs|18q21.1	NM_000985	ribosomal protein L17	RPL17	chr18:47016870-47015908	NM_000985	Hs.374588
A_19_P00800914	-40.5179	-5.34049	40.5179	down	FALSE				24029387	chr22	24029328	-	hs|22q11.23				chr22:024029387-024029328
A_33_P3294237	-2.56253	-1.35757	2.56253	down	FALSE	Homo sapiens metal-regulatory transcription factor 1 (MTF1), mRNA [NM_005955]	4520	GO:0005515|GO:0035035|GO:0003700|GO:0006357|GO:0003713|GO:0005730|GO:0001047|GO:0005634|GO:0000979|GO:0003677|GO:0046872|GO:0006351|GO:0045944|GO:0010038|GO:0006979|GO:0046686	38275473	chr1	38275414	-	hs|1p34.3	NM_005955	metal-regulatory transcription factor 1	MTF1	chr1:38275473-38275414	NM_005955	Hs.471991
A_23_P30655	-2.30618	-1.20551	2.30618	down	FALSE	Homo sapiens nuclear factor of kappa light polypeptide gene enhancer in B-cells inhibitor, epsilon (NFKBIE), mRNA [NM_004556]	4794	GO:0048471|GO:0005737|GO:0005794|GO:0042942|GO:0042994|GO:0005829	44226617	chr6	44226558	-	hs|6p21.1	NM_004556	nuclear factor of kappa light polypeptide gene enhancer in B-cells inhibitor, epsilon	NFKBIE	chr6:44226617-44226558	NM_004556	Hs.458276
A_33_P3367332	-2.16759	-1.11609	2.16759	down	FALSE	Homo sapiens family with sequence similarity 213, member B (FAM213B), transcript variant 1, mRNA [NM_001195736]	127281	GO:0019371|GO:0019369|GO:0001516|GO:0044281|GO:0016616|GO:0005829	2522857	chr1	2522799	+	hs|1p36.32	NM_001195736	family with sequence similarity 213, member B	FAM213B	chr1:2522799-2522857	NM_001195736	Hs.462033
A_19_P00331481	-5.20037	-2.37861	5.20037	down	FALSE				131182756	chr12	131182697	-	hs|12q24.33				chr12:131182756-131182697
A_23_P115726	-3.20948	-1.68234	3.20948	down	FALSE	Homo sapiens solute carrier family 16, member 9 (SLC16A9), mRNA [NM_194298]	220963	GO:0005886|GO:0016021|GO:0046415|GO:0015293	61411130	chr10	61411071	-	hs|10q21.2	NM_194298	solute carrier family 16, member 9	SLC16A9	chr10:61411130-61411071	NM_194298	Hs.499709
A_23_P55706	-3.25197	-1.70131	3.25197	down	FALSE	Homo sapiens v-rel avian reticuloendotheliosis viral oncogene homolog B (RELB), mRNA [NM_006509]	5971	GO:0010628|GO:0005515|GO:0003700|GO:0045063|GO:0005815|GO:0019882|GO:0003714|GO:0005634|GO:0043011|GO:0003677|GO:0006351|GO:0005829	45541444	chr19	45541385	+	hs|19q13.32	NM_006509	v-rel avian reticuloendotheliosis viral oncogene homolog B	RELB	chr19:45541385-45541444	NM_006509	Hs.654402
A_23_P23266	-2.06355	-1.04513	2.06355	down	FALSE	basic leucine zipper nuclear factor 1 [Source:HGNC Symbol;Acc:1065] [ENST00000367808]	8548	GO:0003700|GO:0006357|GO:0043001|GO:0005796|GO:0008283|GO:0005730|GO:0005634|GO:0001558|GO:0003677|GO:0005737|GO:0000139|GO:0007030|GO:0000278|GO:0019899|GO:0031625	169356968	chr1	169356909	+	hs|1q24.2	U79751	basic leucine zipper nuclear factor 1	BLZF1	chr1:169356909-169356968		Hs.130746
A_33_P3255404	-3.40969	-1.76964	3.40969	down	FALSE	Homo sapiens claudin 11 (CLDN11), transcript variant 1, mRNA [NM_005602]	5010	GO:0016338|GO:0005886|GO:0005198|GO:0016021|GO:0007283|GO:0005923|GO:0008366|GO:0042802	170151883	chr3	170151824	+	hs|3q26.2	NM_005602	claudin 11	CLDN11	chr3:170151824-170151883	NM_005602	Hs.31595
A_23_P71037	-16.5786	-4.05125	16.5786	down	FALSE	Homo sapiens interleukin 6 (interferon, beta 2) (IL6), mRNA [NM_000600]	3569	GO:0032755|GO:0033160|GO:0009408|GO:0045599|GO:0008360|GO:0009409|GO:0019221|GO:0005615|GO:0031175|GO:0045079|GO:0032496|GO:0031667|GO:0032868|GO:0045740|GO:0007568|GO:0030168|GO:0042832|GO:0005896|GO:0006953|GO:0032722|GO:0005125|GO:0042110|GO:0032966|GO:0016049|GO:0045454|GO:0045893|GO:0008083|GO:0009897|GO:0001781|GO:0005138|GO:0008284|GO:0008285|GO:0045188|GO:0045429|GO:0033138|GO:0006954|GO:…	22771266	chr7	22771207	+	hs|7p15.3	NM_000600	interleukin 6 (interferon, beta 2)	IL6	chr7:22771207-22771266	NM_000600	Hs.654458
A_23_P157795	-3.05276	-1.61012	3.05276	down	FALSE	Homo sapiens catenin (cadherin-associated protein), alpha-like 1 (CTNNAL1), transcript variant 1, mRNA [NM_003798]	8727	GO:0045296|GO:0005886|GO:0005198|GO:0007266|GO:0015629|GO:0007155|GO:0005829	111705064	chr9	111705005	-	hs|9q31.3	NM_003798	catenin (cadherin-associated protein), alpha-like 1	CTNNAL1	chr9:111705064-111705005	NM_003798	Hs.58488
A_32_P88635	-4.24015	-2.08412	4.24015	down	FALSE	Homo sapiens neuroblastoma breakpoint family, member 3 (NBPF3), transcript variant 1, mRNA [NM_032264]	84224	GO:0005737	21810769	chr1	21810710	+	hs|1p36.12	NM_032264	neuroblastoma breakpoint family, member 3	NBPF3	chr1:21810710-21810769	NM_032264	Hs.325422
A_32_P209094	-2.56046	-1.35641	2.56046	down	FALSE	Homo sapiens FGGY carbohydrate kinase domain containing (FGGY), transcript variant 2, mRNA [NM_018291]	55277	GO:0008219|GO:0003674|GO:0016301|GO:0005975|GO:0016773|GO:0005575|GO:0070050	60228265	chr1	60228206	+	hs|1p32.1	NM_018291	FGGY carbohydrate kinase domain containing	FGGY	chr1:60228206-60228265	NM_018291	Hs.444301
A_23_P133293	-6.08363	-2.60493	6.08363	down	FALSE	Homo sapiens multiple C2 domains, transmembrane 1 (MCTP1), transcript variant L, mRNA [NM_024717]	79772	GO:0005544|GO:0019722|GO:0005509|GO:0016021	94042412	chr5	94042353	-	hs|5q15	NM_024717	multiple C2 domains, transmembrane 1	MCTP1	chr5:94042412-94042353	NM_024717	Hs.655087
A_24_P357518	-4.75364	-2.24903	4.75364	down	FALSE	Homo sapiens ribosomal protein L21 (RPL21), mRNA [NM_000982]	6144	GO:0010467|GO:0003735|GO:0016070|GO:0016071|GO:0019083|GO:0003723|GO:0006614|GO:0019058|GO:0006415|GO:0006412|GO:0006413|GO:0005829|GO:0006414|GO:0000184|GO:0016032|GO:0022625|GO:0044267	27829389	chr13	27828370	+	hs|13q12.2	NM_000982	ribosomal protein L21	RPL21	chr13:27828370-27829389	NM_000982	Hs.381123
A_24_P303874	-2.58235	-1.36868	2.58235	down	FALSE	Homo sapiens chromosome 9 open reading frame 62 (C9orf62), mRNA [NM_173520]	157927		138236247	chr9	138236188	+	hs|9q34.3	NM_173520	chromosome 9 open reading frame 62	C9orf62	chr9:138236188-138236247	NM_173520	Hs.559511
A_23_P207445	-2.95832	-1.56478	2.95832	down	FALSE	Homo sapiens mitogen-activated protein kinase kinase 6 (MAP2K6), mRNA [NM_002758]	5608	GO:0005515|GO:0034142|GO:0070423|GO:0060048|GO:0051403|GO:0035872|GO:0005829|GO:0042692|GO:0002756|GO:0000187|GO:0002755|GO:0007050|GO:0005856|GO:0034138|GO:0004708|GO:0006355|GO:0043065|GO:0038124|GO:0038123|GO:0019901|GO:0042493|GO:0034134|GO:0006915|GO:0002224|GO:0005524|GO:0006351|GO:0006975|GO:0007165|GO:0051149|GO:0004674|GO:0045087|GO:0035666|GO:0005654|GO:0034166|GO:0004713|GO:0034146|GO:…	67538021	chr17	67537962	+	hs|17q24.3	NM_002758	mitogen-activated protein kinase kinase 6	MAP2K6	chr17:67537962-67538021	NM_002758	Hs.463978
A_23_P66798	-4.97786	-2.31553	4.97786	down	FALSE	Homo sapiens keratin 19 (KRT19), mRNA [NM_002276]	3880	GO:0005515|GO:0005882|GO:0030018|GO:0043627|GO:0060706|GO:0045214|GO:0032403|GO:0071944|GO:0042383|GO:0016010|GO:0019048|GO:0005200|GO:0043034|GO:0008307	39679977	chr17	39679918	-	hs|17q21.2	NM_002276	keratin 19	KRT19	chr17:39679977-39679918	NM_002276	Hs.654568
A_23_P146885	-3.09472	-1.62981	3.09472	down	FALSE	Homo sapiens urotensin 2 receptor (UTS2R), mRNA [NM_018949]	2837	GO:0005886|GO:0046005|GO:0004930|GO:0030307|GO:0042493|GO:0008015|GO:0048146|GO:0045776|GO:0010841|GO:0045777|GO:0003105|GO:0007204|GO:0045766|GO:0042312|GO:0007165|GO:0045907|GO:0016020|GO:0035814|GO:0001604|GO:0016021|GO:0035811|GO:0055037|GO:0005769	80333296	chr17	80333237	+	hs|17q25.3	NM_018949	urotensin 2 receptor	UTS2R	chr17:80333237-80333296	NM_018949	Hs.192720
A_23_P2661	-2.48582	-1.31372	2.48582	down	FALSE	Homo sapiens RAP1B, member of RAS oncogene family (RAP1B), transcript variant 1, mRNA [NM_015646]	5908	GO:0005515|GO:0005811|GO:0032486|GO:0005886|GO:0008283|GO:2000114|GO:0003924|GO:0030168|GO:0044281|GO:0005525|GO:0005829|GO:0005622|GO:0006112|GO:0050796|GO:0016020|GO:0061028|GO:0005911|GO:0007596|GO:0071320|GO:0019003	69054288	chr12	69054229	+	hs|12q15	NM_015646	RAP1B, member of RAS oncogene family	RAP1B	chr12:69054229-69054288	NM_015646	Hs.369920
A_33_P3333038	-2.32132	-1.21495	2.32132	down	FALSE	Homo sapiens parathymosin (PTMS), mRNA [NM_002824]	5763	GO:0006260|GO:0005634	6880118	chr12	6880059	+	hs|12p13.31	NM_002824	parathymosin	PTMS	chr12:6880059-6880118	NM_002824	Hs.504613
A_23_P170839	-2.4032	-1.26496	2.4032	down	FALSE	Homo sapiens septin 2 (SEPT2), transcript variant 1, mRNA [NM_001008491]	4735	GO:0005515|GO:0031105|GO:0060170|GO:0048471|GO:0045202|GO:0005634|GO:0015629|GO:0032154|GO:0031175|GO:0007224|GO:0032880|GO:0005737|GO:0000145|GO:0030234|GO:0005938|GO:0009986|GO:0005819|GO:0005730|GO:0030496|GO:0002036|GO:0005525|GO:0042384|GO:0007067|GO:0032947|GO:0000777|GO:0051301	242293066	chr2	242293007	+	hs|2q37.3	NM_001008491	septin 2	2017-09-02	chr2:242293007-242293066	NM_001008491	Hs.721234
A_33_P3263747	-2.83887	-1.50532	2.83887	down	FALSE
A_23_P96761	-2.04128	-1.02948	2.04128	down	FALSE	Homo sapiens acyl-CoA dehydrogenase, C-4 to C-12 straight chain (ACADM), transcript variant 1, mRNA [NM_000016]	34	GO:0030424|GO:0006635|GO:0005978|GO:0050660|GO:0009409|GO:0044281|GO:0009791|GO:0019254|GO:0033539|GO:0042802|GO:0001889|GO:0005739|GO:0006111|GO:0042594|GO:0005759|GO:0045329|GO:0051793|GO:0003995|GO:0051791|GO:0070991|GO:0055007|GO:0044255|GO:0055114	76228420	chr1	76227040	+	hs|1p31.1	NM_000016	acyl-CoA dehydrogenase, C-4 to C-12 straight chain	ACADM	chr1:76227040-76228420	NM_000016	Hs.445040
A_33_P3341424	-5.24748	-2.39162	5.24748	down	FALSE	Homo sapiens myosin X (MYO10), mRNA [NM_012334]	4651	GO:0005515|GO:0005516|GO:0043005|GO:0005886|GO:0008360|GO:0031527|GO:0016459|GO:0030898|GO:0032433|GO:0005829|GO:0051489|GO:0005737|GO:0051015|GO:0007411|GO:0060002|GO:0043025|GO:0005938|GO:0022409|GO:0005730|GO:0005547|GO:0005524|GO:0001726|GO:0030027|GO:0030705|GO:0045087|GO:0038096	16662078	chr5	16662019	-	hs|5p15.1	NM_012334	myosin X	MYO10	chr5:16662078-16662019	NM_012334	Hs.481720
(+)E1A_r60_a20	-120.446	-6.91224	120.446	down	pos	Unknown
A_23_P32404	-5.0392	-2.33319	5.0392	down	FALSE	Homo sapiens interferon stimulated exonuclease gene 20kDa (ISG20), mRNA [NM_002201]	3669	GO:0030619|GO:0015030|GO:0008283|GO:0008310|GO:0006364|GO:0019221|GO:0005730|GO:0034511|GO:0030620|GO:0005634|GO:0008859|GO:0009615|GO:0046872|GO:0006401|GO:0051607|GO:0004527|GO:0005737|GO:0060337|GO:0000175|GO:0016605|GO:0005654|GO:0000738|GO:0045071	89198843	chr15	89198784	+	hs|15q26.1	NM_002201	interferon stimulated exonuclease gene 20kDa	ISG20	chr15:89198784-89198843	NM_002201	Hs.459265
A_24_P260639	-2.98015	-1.57538	2.98015	down	FALSE	Homo sapiens histone cluster 1, H1d (HIST1H1D), mRNA [NM_005320]	3007	GO:0000790|GO:0006334|GO:0000786|GO:0003677	26234758	chr6	26234699	-	hs|6p22.2	NM_005320	histone cluster 1, H1d	HIST1H1D	chr6:26234758-26234699	NM_005320	Hs.136857
A_32_P134290	-2.51026	-1.32784	2.51026	down	FALSE	Homo sapiens zinc finger, CCHC domain containing 2 (ZCCHC2), mRNA [NM_017742]	54877	GO:0005737|GO:0007154|GO:0008270|GO:0035091|GO:0003676	60245584	chr18	60245525	+	hs|18q21.33	NM_017742	zinc finger, CCHC domain containing 2	ZCCHC2	chr18:60245525-60245584	NM_017742	Hs.114191
A_33_P3240702	-2.54688	-1.34873	2.54688	down	FALSE	Homo sapiens retinoblastoma binding protein 8 (RBBP8), transcript variant 1, mRNA [NM_002894]	5932	GO:0001103|GO:0005515|GO:0006357|GO:0001106|GO:0001835|GO:0031572|GO:0010792|GO:0005634|GO:0000122|GO:0003684|GO:0007067|GO:0000082|GO:0007126|GO:0006281|GO:0000724|GO:0017053|GO:0000014|GO:0000075|GO:0051301	20606231	chr18	20606172	+	hs|18q11.2	NM_002894	retinoblastoma binding protein 8	RBBP8	chr18:20606172-20606231	NM_002894	Hs.546282
A_23_P153026	-2.58187	-1.36841	2.58187	down	FALSE	Homo sapiens glucosidase, alpha; acid (GAA), transcript variant 1, mRNA [NM_000152]	2548	GO:0055010|GO:0000023|GO:0005765|GO:0060048|GO:0005764|GO:0046716|GO:0032450|GO:0002086|GO:0007517|GO:0002026|GO:0050884|GO:0050885|GO:0006006|GO:0030246|GO:0007626|GO:0005985|GO:0043181|GO:0043587|GO:0007040|GO:0005980|GO:0004558	78093654	chr17	78093595	+	hs|17q25.3	NM_000152	glucosidase, alpha; acid	GAA	chr17:78093595-78093654	NM_000152	Hs.1437
A_23_P101960	-2.79178	-1.48119	2.79178	down	FALSE	Homo sapiens ZFP36 ring finger protein-like 2 (ZFP36L2), mRNA [NM_006887]	678	GO:0030097|GO:0048103|GO:0043488|GO:0006355|GO:0003700|GO:0008283|GO:0060216|GO:0005634|GO:0006402|GO:0003677|GO:2000737|GO:0046872|GO:0005737|GO:1900153|GO:0017091|GO:0035019|GO:0000288	43451215	chr2	43451156	-	hs|2p21	NM_006887	ZFP36 ring finger protein-like 2	ZFP36L2	chr2:43451215-43451156	NM_006887	Hs.503093
A_33_P3318861	-2.76343	-1.46646	2.76343	down	FALSE	Homo sapiens dystrotelin (DYTN), mRNA [NM_001093730]	391475	GO:0005886|GO:0005509|GO:0008270	207516408	chr2	207516349	-	hs|2q33.3	NM_001093730	dystrotelin	DYTN	chr2:207516408-207516349	NM_001093730	Hs.640667
A_19_P00806890	-2.52688	-1.33735	2.52688	down	FALSE				145988253	chr8	145988194	+	hs|8q24.3				chr8:145988194-145988253
A_33_P3381762	-4.49628	-2.16873	4.49628	down	FALSE				4791816	chr19	4791757	-	hs|19p13.3				chr19:4791816-4791757
A_19_P00317260	-2.11244	-1.07891	2.11244	down	FALSE	Homo sapiens cDNA clone IMAGE:4801297. [BC037530]			114587439	chr10	114587380	+	hs|10q25.2	BC037530			chr10:114587380-114587439		Hs.458447
A_33_P3377364	-2.46372	-1.30084	2.46372	down	FALSE	Homo sapiens integrin, beta 4 (ITGB4), transcript variant 1, mRNA [NM_000213]	3691	GO:0005515|GO:0008305|GO:0030056|GO:0005886|GO:0009986|GO:0034329|GO:0009611|GO:0007275|GO:0005604|GO:0009925|GO:0007160|GO:0030198|GO:0007229|GO:0048870|GO:0031581|GO:0046847|GO:0004872|GO:0007155|GO:0031252	73753883	chr17	73753824	+	hs|17q25.1	NM_000213	integrin, beta 4	ITGB4	chr17:73753824-73753883	NM_000213	Hs.632226
A_33_P3257027	-4.32598	-2.11303	4.32598	down	FALSE	Homo sapiens fibroblast growth factor 7 (FGF7), mRNA [NM_002009]	2252	GO:0008286|GO:0005515|GO:0010838|GO:0008284|GO:0051549|GO:0010463|GO:0050731|GO:0031069|GO:0060665|GO:0007173|GO:0060501|GO:0051781|GO:0008201|GO:0050679|GO:0048011|GO:0005794|GO:0031532|GO:0048015|GO:0009611|GO:0005576|GO:0005104|GO:0042056|GO:0050918|GO:0007165|GO:0008544|GO:0008543|GO:0034394|GO:0045087|GO:0061033|GO:0008083|GO:0038095|GO:0060445	49776869	chr15	49776810	+	hs|15q21.2	NM_002009	fibroblast growth factor 7	FGF7	chr15:49776810-49776869	NM_002009	Hs.567268
A_23_P360769	-5.39348	-2.43122	5.39348	down	FALSE	Homo sapiens mannosidase, alpha, class 2A, member 1 (MAN2A1), mRNA [NM_002372]	4124	GO:0048286|GO:0004572|GO:0007585|GO:0001701|GO:0016799|GO:0001889|GO:0000139|GO:0006491|GO:0030246|GO:0008270|GO:0007005|GO:0007033|GO:0016021|GO:0044267|GO:0043687|GO:0006013|GO:0018279	109202595	chr5	109200837	+	hs|5q21.3	NM_002372	mannosidase, alpha, class 2A, member 1	MAN2A1	chr5:109200837-109202595	NM_002372	Hs.432822
A_23_P126908	-3.25087	-1.70083	3.25087	down	FALSE	Homo sapiens tumor necrosis factor receptor superfamily, member 14 (TNFRSF14), mRNA [NM_003820]	8764	GO:0005515|GO:0005886|GO:0050830|GO:0046642|GO:0031295|GO:0050731|GO:0033209|GO:0050829|GO:0006955|GO:0005031|GO:0001618|GO:0005887|GO:0019048|GO:0007166|GO:0009897|GO:0031625	2495203	chr1	2495144	+	hs|1p36.32	NM_003820	tumor necrosis factor receptor superfamily, member 14	TNFRSF14	chr1:2495144-2495203	NM_003820	Hs.512898
A_23_P125423	-2.79083	-1.48069	2.79083	down	FALSE	Homo sapiens complement component 1, r subcomponent (C1R), mRNA [NM_001733]	715	GO:0005515|GO:0006956|GO:0006955|GO:0004252|GO:0045087|GO:0006958|GO:0005509|GO:0006508|GO:0008236|GO:0005576	7187626	chr12	7187567	-	hs|12p13.31	NM_001733	complement component 1, r subcomponent	C1R	chr12:7187626-7187567	NM_001733	Hs.524224
A_24_P96593	-2.77997	-1.47507	2.77997	down	FALSE	Homo sapiens ecotropic viral integration site 5 (EVI5), mRNA [NM_005665]	7813	GO:0005515|GO:0007049|GO:0005737|GO:0005815|GO:0008283|GO:0005819|GO:0007275|GO:0005634|GO:0005097|GO:0051301	92974495	chr1	92974436	-	hs|1p22.1	NM_005665	ecotropic viral integration site 5	EVI5	chr1:92974495-92974436	NM_005665	Hs.594434
A_23_P300033	-2.64985	-1.40591	2.64985	down	FALSE	Homo sapiens platelet-derived growth factor receptor, alpha polypeptide (PDGFRA), mRNA [NM_006206]	5156	GO:0005515|GO:0001553|GO:0031226|GO:0048704|GO:0048701|GO:0042803|GO:2000249|GO:0030539|GO:0072277|GO:0046777|GO:0007173|GO:0043552|GO:0030198|GO:0035790|GO:0055003|GO:0070374|GO:0038085|GO:0030335|GO:0023019|GO:0048407|GO:0045740|GO:0018108|GO:0014068|GO:0005161|GO:0001701|GO:0008543|GO:0005887|GO:0045087|GO:0042060|GO:0038091|GO:0009897|GO:0038095|GO:0010544|GO:0008284|GO:0005018|GO:0005886|GO:…	55164048	chr4	55163989	+	hs|4q12	NM_006206	platelet-derived growth factor receptor, alpha polypeptide	PDGFRA	chr4:55163989-55164048	NM_006206	Hs.74615
A_19_P00800520	-6.76614	-2.75833	6.76614	down	FALSE				27934004	chr1	27933945	-	hs|1p36.11				chr1:027934004-027933945
A_24_P225907	-2.41557	-1.27236	2.41557	down	FALSE	Homo sapiens diphthamide biosynthesis 3 (DPH3), transcript variant 1, mRNA [NM_206831]	285381	GO:0005515|GO:0005737|GO:0050709|GO:0005730|GO:0051099|GO:0005634|GO:0046872|GO:0017183	16299693	chr3	16299634	-	hs|3p25.1	NM_206831	diphthamide biosynthesis 3	DPH3	chr3:16299693-16299634	NM_206831	Hs.388087
A_33_P3210218	-2.03602	-1.02575	2.03602	down	FALSE	Homo sapiens UDP-N-acetyl-alpha-D-galactosamine:polypeptide N-acetylgalactosaminyltransferase 1 (GalNAc-T1) (GALNT1), mRNA [NM_020474]	2589	GO:0048471|GO:0005794|GO:0030145|GO:0016266|GO:0005576|GO:0004653|GO:0000139|GO:0006493|GO:0018242|GO:0032580|GO:0018243|GO:0016021|GO:0044267|GO:0043687	33290012	chr18	33289953	+	hs|18q12.2	NM_020474	UDP-N-acetyl-alpha-D-galactosamine:polypeptide N-acetylgalactosaminyltransferase 1 (GalNAc-T1)	GALNT1	chr18:33289953-33290012	NM_020474	Hs.514806
A_23_P96965	-2.54992	-1.35045	2.54992	down	FALSE	Homo sapiens syncoilin, intermediate filament protein (SYNC), transcript variant 1, mRNA [NM_030786]	81493	GO:0042383|GO:0005882|GO:0048471|GO:0030018|GO:0031594|GO:0045103|GO:0005198|GO:0005829	33146361	chr1	33146302	-	hs|1p35.1	NM_030786	syncoilin, intermediate filament protein	SYNC	chr1:33146361-33146302	NM_030786	Hs.712631
A_23_P383009	-2.20981	-1.14392	2.20981	down	FALSE	Homo sapiens insulin-like growth factor binding protein 5 (IGFBP5), mRNA [NM_000599]	3488	GO:0017148|GO:0005515|GO:0048630|GO:0051897|GO:0031994|GO:0001558|GO:0014912|GO:0010906|GO:0031069|GO:0035556|GO:0044342|GO:0006006|GO:0001968|GO:0030336|GO:0060056|GO:0005576|GO:0048662|GO:0042593|GO:0016942|GO:0001649|GO:0007165|GO:0071407|GO:0045668|GO:0043569|GO:0043568|GO:0071320|GO:0044267|GO:0051146	217537226	chr2	217537167	-	hs|2q35	NM_000599	insulin-like growth factor binding protein 5	IGFBP5	chr2:217537226-217537167	NM_000599	Hs.607212
A_23_P63847	-2.51783	-1.33218	2.51783	down	FALSE	Homo sapiens suppressor of var1, 3-like 1 (S. cerevisiae) (SUPV3L1), mRNA [NM_003171]	6832	GO:0005515|GO:0003725|GO:0042645|GO:0000962|GO:0000965|GO:0030307|GO:0003723|GO:0035946|GO:0035945|GO:0005634|GO:0042803|GO:0005739|GO:0004004|GO:0005759|GO:0032508|GO:0070827|GO:0043066|GO:0004386|GO:0000958|GO:0006310|GO:2000827|GO:0005524|GO:0003677|GO:0003678|GO:0006401|GO:0070584|GO:0045025|GO:0034458	70968747	chr10	70968688	+	hs|10q22.1	NM_003171	suppressor of var1, 3-like 1 (S. cerevisiae)	SUPV3L1	chr10:70968688-70968747	NM_003171	Hs.106469
A_24_P63347	-4.11561	-2.04111	4.11561	down	FALSE	Homo sapiens platelet factor 4 variant 1 (PF4V1), mRNA [NM_002620]	5197	GO:0008009|GO:0006955|GO:0030595|GO:0030168|GO:0008201|GO:0005615	74720196	chr4	74720137	+	hs|4q13.3	NM_002620	platelet factor 4 variant 1	PF4V1	chr4:74720137-74720196	NM_002620	Hs.72933
A_23_P69497	-2.55765	-1.35482	2.55765	down	FALSE	Homo sapiens C-type lectin domain family 3, member B (CLEC3B), mRNA [NM_003278]	7123	GO:0001652|GO:0071310|GO:0005509|GO:0071560|GO:0005576|GO:0030282|GO:0005615|GO:0031012|GO:0001501|GO:0005737|GO:0001503|GO:0010756|GO:0030246|GO:0008201|GO:0036143	45077561	chr3	45077502	+	hs|3p21.31	NM_003278	C-type lectin domain family 3, member B	CLEC3B	chr3:45077502-45077561	NM_003278	Hs.476092
A_23_P476	-2.10507	-1.07387	2.10507	down	FALSE	Homo sapiens myelin protein zero-like 1 (MPZL1), transcript variant 1, mRNA [NM_003953]	9019	GO:0005515|GO:0005887|GO:0005198|GO:0007267|GO:0007169	167759942	chr1	167759883	+	hs|1q24.2	NM_003953	myelin protein zero-like 1	MPZL1	chr1:167759883-167759942	NM_003953	Hs.493919
A_33_P3390057	-3.64085	-1.86428	3.64085	down	FALSE	Homo sapiens transmembrane 4 L six family member 1 (TM4SF1), mRNA [NM_014220]	4071	GO:0008150|GO:0003674|GO:0005887	149086869	chr3	149086810	-	hs|3q25.1	NM_014220	transmembrane 4 L six family member 1	TM4SF1	chr3:149086869-149086810	NM_014220	Hs.351316
A_19_P00806292	-2.95185	-1.56162	2.95185	down	FALSE	UI-H-FH0-bce-f-20-0-UI.s1 NCI_CGAP_FH0 Homo sapiens cDNA clone UI-H-FH0-bce-f-20-0-UI 3', mRNA sequence [BQ774192]			155282494	chr6	155282435	-	hs|6q25.2	BQ774192			chr6:155282494-155282435		Hs.733566
A_33_P3352767	-2.0492	-1.03506	2.0492	down	FALSE	Homo sapiens melanocortin 1 receptor (alpha melanocyte stimulating hormone receptor) (MC1R), mRNA [NM_002386]	4157	GO:0005515|GO:0051897|GO:0009650|GO:0005886|GO:0030819|GO:0032720|GO:0008528|GO:0007275|GO:0010739|GO:0019233|GO:0007243|GO:0004977|GO:0005737|GO:0090037|GO:0042438|GO:0005887|GO:0007187|GO:0045944|GO:0004980|GO:0015630|GO:0070914|GO:0043473|GO:0031625						NM_002386	melanocortin 1 receptor (alpha melanocyte stimulating hormone receptor)	MC1R		NM_002386	Hs.513829
A_32_P177024	-2.98429	-1.57739	2.98429	down	FALSE	Homo sapiens Shwachman-Bodian-Diamond syndrome (SBDS), mRNA [NM_016038]	51119	GO:0005515|GO:0008017|GO:0042256|GO:0008283|GO:0030595|GO:0043148|GO:0006364|GO:0001833|GO:0005730|GO:0005634|GO:0048539|GO:0019843|GO:0030282|GO:0000922|GO:0005737|GO:0043022|GO:0042273|GO:0005654	66453156	chr7	66453097	-	hs|7q11.21	NM_016038	Shwachman-Bodian-Diamond syndrome	SBDS	chr7:66453156-66453097	NM_016038	Hs.110445
A_23_P132793	-2.62469	-1.39215	2.62469	down	FALSE	Homo sapiens mesencephalic astrocyte-derived neurotrophic factor (MANF), mRNA [NM_006010]	7873	GO:0006986|GO:0008150|GO:0003674|GO:0048471|GO:0002014|GO:0005575|GO:0008083|GO:0005615	51426746	chr3	51426687	+	hs|3p21.2	NM_006010	mesencephalic astrocyte-derived neurotrophic factor	MANF	chr3:51426687-51426746	NM_006010	Hs.436446
A_24_P82880	-3.05956	-1.61332	3.05956	down	FALSE	Homo sapiens tropomyosin 4 (TPM4), transcript variant 2, mRNA [NM_003290]	7171	GO:0001725|GO:0005862|GO:0030049|GO:0005509|GO:0002102|GO:0006928|GO:0003779|GO:0005829|GO:0006936|GO:0031941|GO:0030863|GO:0005856|GO:0008307	16199922	chr19	16199863	+	hs|19p13.12	NM_003290	tropomyosin 4	TPM4	chr19:16199863-16199922	NM_003290	Hs.631618
A_23_P106002	-2.33566	-1.22383	2.33566	down	FALSE	Homo sapiens nuclear factor of kappa light polypeptide gene enhancer in B-cells inhibitor, alpha (NFKBIA), mRNA [NM_020529]	4792	GO:0005515|GO:0042994|GO:0032403|GO:0042802|GO:0002756|GO:0031072|GO:0002755|GO:0042127|GO:0031663|GO:0031625|GO:0000060|GO:0033256|GO:0045746|GO:0038124|GO:0010745|GO:0038123|GO:0034134|GO:0070431|GO:0002224|GO:0043392|GO:0032270|GO:0045087|GO:0008139|GO:0034166|GO:0035666|GO:0019899|GO:0034162|GO:0038095|GO:0008134|GO:0042345|GO:0050852|GO:0034142|GO:0005886|GO:0005634|GO:0070427|GO:0010875|GO:…	35870847	chr14	35870788	-	hs|14q13.2	NM_020529	nuclear factor of kappa light polypeptide gene enhancer in B-cells inhibitor, alpha	NFKBIA	chr14:35870847-35870788	NM_020529	Hs.81328
A_33_P3292028	-4.00179	-2.00064	4.00179	down	FALSE	Homo sapiens dipeptidyl-peptidase 9 (DPP9), mRNA [NM_139159]	91039	GO:0005737|GO:0016020|GO:0004177|GO:0006508|GO:0008236|GO:0042802|GO:0005829	4675303	chr19	4675244	-	hs|19p13.3	NM_139159	dipeptidyl-peptidase 9	DPP9	chr19:4675303-4675244	NM_139159	Hs.515081
A_23_P7144	-10.94	-3.45154	10.94	down	FALSE	Homo sapiens chemokine (C-X-C motif) ligand 1 (melanoma growth stimulating activity, alpha) (CXCL1), transcript variant 1, mRNA [NM_001511]	2919	GO:0008009|GO:0030036|GO:0008285|GO:0008283|GO:0005102|GO:0005576|GO:0043085|GO:0005615|GO:0007399|GO:0035556|GO:0007165|GO:0006955|GO:0006954|GO:0006935|GO:0007186|GO:0008047|GO:0008083	74736909	chr4	74736850	+	hs|4q13.3	NM_001511	chemokine (C-X-C motif) ligand 1 (melanoma growth stimulating activity, alpha)	CXCL1	chr4:74736850-74736909	NM_001511	Hs.789
A_24_P322847	-3.76025	-1.91083	3.76025	down	FALSE	Homo sapiens polymerase (RNA) III (DNA directed) polypeptide H (22.9kD) (POLR3H), transcript variant 3, mRNA [NM_001018050]	171568	GO:0010467|GO:0005813|GO:0006386|GO:0006385|GO:0003899|GO:0005730|GO:0005634|GO:0003677|GO:0006383|GO:0043231|GO:0005829|GO:0051607|GO:0006139|GO:0045087|GO:0005666|GO:0032481|GO:0005654	41921926	chr22	41921867	-	hs|22q13.2	NM_001018050	polymerase (RNA) III (DNA directed) polypeptide H (22.9kD)	POLR3H	chr22:41921926-41921867	NM_001018050	Hs.712617
A_19_P00803578	-70.2016	-6.13343	70.2016	down	FALSE				74203123	chr18	74203064	+	hs|18q23				chr18:074203064-074203123
A_19_P00324069	-10.8915	-3.44513	10.8915	down	FALSE				42277004	chr18	42276945	+	hs|18q12.3				chr18:042276945-042277004
A_33_P3311403	-8.21621	-3.03847	8.21621	down	FALSE	Homo sapiens murine retrovirus integration site 1 homolog (MRVI1), transcript variant 2, mRNA [NM_130385]	10335	GO:0005515|GO:0048471|GO:0016529|GO:0007596|GO:0005789|GO:0016021|GO:0031095	10594698	chr11	10594639	-	hs|11p15.4	NM_130385	murine retrovirus integration site 1 homolog	MRVI1	chr11:10594698-10594639	NM_130385	Hs.501898
A_33_P3410194	-2.16783	-1.11625	2.16783	down	FALSE	Homo sapiens H3 histone, family 3B (H3.3B) (H3F3B), mRNA [NM_005324]	3021	GO:0005515|GO:0046982|GO:0007596|GO:0007420|GO:0006334|GO:0005654|GO:0005576|GO:0009725|GO:0000786|GO:0003677	73772926	chr17	73772867	-	hs|17q25.1	NM_005324	H3 histone, family 3B (H3.3B)	H3F3B	chr17:73772926-73772867	NM_005324	Hs.180877
A_24_P325520	-2.02779	-1.01991	2.02779	down	FALSE	Homo sapiens sortilin 1 (SORT1), transcript variant 1, mRNA [NM_002959]	6272	GO:0005515|GO:0008625|GO:0010468|GO:0048471|GO:0005886|GO:0030136|GO:0010465|GO:0048227|GO:0005765|GO:0030425|GO:0016050|GO:0005737|GO:0030379|GO:0046323|GO:0007218|GO:0032580|GO:0043025|GO:0032509|GO:0030140|GO:0032868|GO:0048011|GO:0031965|GO:0014902|GO:0005794|GO:0048406|GO:0009986|GO:0008333|GO:0007275|GO:0006895|GO:0006897|GO:0051005|GO:0005905|GO:0007186|GO:0001503|GO:0005789|GO:0016023|GO:…	109852492	chr1	109852433	-	hs|1p13.3	NM_002959	sortilin 1	SORT1	chr1:109852492-109852433	NM_002959	Hs.485195
A_33_P3386716	-2.52203	-1.33459	2.52203	down	FALSE	Homo sapiens protein phosphatase 1, regulatory subunit 15B (PPP1R15B), mRNA [NM_032833]	84919	GO:0005515|GO:0042542|GO:0006983|GO:0000164|GO:0004722|GO:0006417	204372653	chr1	204372594	-	hs|1q32.1	NM_032833	protein phosphatase 1, regulatory subunit 15B	PPP1R15B	chr1:204372653-204372594	NM_032833	Hs.304376
A_33_P3333985	-2.18537	-1.12788	2.18537	down	FALSE				57389399	chr8	57389340	-	hs|8q12.1				chr8:057389399-057389340
A_23_P108922	-2.31833	-1.21309	2.31833	down	FALSE	MOB kinase activator 1A [Source:HGNC Symbol;Acc:16015] [ENST00000396049]	55233	GO:0005515|GO:0035329|GO:0046872|GO:0005829	74382244	chr2	74382185	-	hs|2p13.1	XM_005264399	MOB kinase activator 1A	MOB1A	chr2:74382244-74382185	XM_005264399	Hs.602092
A_33_P3357843	-2.48871	-1.3154	2.48871	down	FALSE	Homo sapiens sarcoglycan, beta (43kDa dystrophin-associated glycoprotein) (SGCB), mRNA [NM_000232]	6443	GO:0042383|GO:0005737|GO:0007517|GO:0016010|GO:0005887|GO:0016012|GO:0035051|GO:0005856	52887094	chr4	52887035	-	hs|4q12	NM_000232	sarcoglycan, beta (43kDa dystrophin-associated glycoprotein)	SGCB	chr4:52887094-52887035	NM_000232	Hs.438953
A_19_P00328505	-2.18405	-1.12701	2.18405	down	FALSE				107055795	chr8	107055736	-	hs|8q23.1				chr8:107055795-107055736
A_19_P00802156	-2.34029	-1.22669	2.34029	down	FALSE				86386203	chr6	86386144	-	hs|6q14.3				chr6:086386203-086386144
A_33_P3214650	-2.13022	-1.091	2.13022	down	FALSE	Homo sapiens transporter 2, ATP-binding cassette, sub-family B (MDR/TAP) (TAP2), transcript variant 1, mRNA [NM_000544]	6891	GO:0005515|GO:0005215|GO:0002474|GO:0042825|GO:0042288|GO:0005886|GO:0005783|GO:0005743|GO:0005634|GO:0030176|GO:0002591|GO:0046968|GO:0046967|GO:0015833|GO:0019885|GO:0042605|GO:0002489|GO:0015197|GO:0015421|GO:0002481|GO:0019060|GO:0046980|GO:0002485|GO:0042590|GO:0055085|GO:0005524|GO:0001916|GO:0005789|GO:0002479|GO:0015433|GO:0016021|GO:0046978|GO:0046979	32793281	chr6	32793222	-	hs|6p21.32	NM_000544	transporter 2, ATP-binding cassette, sub-family B (MDR/TAP)	TAP2	chr6:32793281-32793222	NM_000544	Hs.502
A_23_P215634	-2.18108	-1.12504	2.18108	down	FALSE	Homo sapiens insulin-like growth factor binding protein 3 (IGFBP3), transcript variant 1, mRNA [NM_001013398]	3486	GO:0005515|GO:0008285|GO:0031994|GO:0005634|GO:0005615|GO:0001558|GO:0010906|GO:0014912|GO:0046872|GO:0008160|GO:0044342|GO:0009968|GO:0001968|GO:0005520|GO:0043065|GO:0006915|GO:0005576|GO:0048662|GO:0016942|GO:0043568|GO:0045663|GO:0001933|GO:0006468|GO:0043410|GO:0044267	45952667	chr7	45952608	-	hs|7p12.3	NM_001013398	insulin-like growth factor binding protein 3	IGFBP3	chr7:45952667-45952608	NM_001013398	Hs.450230
A_33_P3356320	-2.09898	-1.06969	2.09898	down	FALSE	Homo sapiens chromosome 17 open reading frame 97 (C17orf97), mRNA [NM_001013672]	400566		264140	chr17	264081	+	hs|17p13.3	NM_001013672	chromosome 17 open reading frame 97	C17orf97	chr17:264081-264140	NM_001013672	Hs.499607
A_33_P3289561	-2.22572	-1.15427	2.22572	down	FALSE	Q5SY11_HUMAN (Q5SY11) Collagen, type V, alpha 1, partial (9%) [THC2652746]			16555236	chr1	16555177	-	hs|1p36.13				chr1:016555236-016555177
A_24_P364296	-3.39237	-1.76229	3.39237	down	FALSE	Homo sapiens syntaxin 2 (STX2), transcript variant 1, mRNA [NM_001980]	2054	GO:0005515|GO:0009986|GO:0031410|GO:0007398|GO:0006886|GO:0030154|GO:0043231|GO:0005484|GO:0007165|GO:0016323|GO:0005911|GO:0009887|GO:0045121|GO:0007340|GO:0016021|GO:0048306	131285707	chr12	131283131	-	hs|12q24.33	NM_001980	syntaxin 2	STX2	chr12:131285707-131283131	NM_001980	Hs.437585
A_33_P3331882	-9.54301	-3.25444	9.54301	down	FALSE	Homo sapiens CREB regulated transcription coactivator 1 (CRTC1), transcript variant 3, mRNA [NM_001098482]	23373	GO:0005515|GO:0032793|GO:0008140|GO:0005737|GO:0005886|GO:0051289|GO:0045944|GO:0019048|GO:0005730|GO:0005634|GO:0006351	18888290	chr19	18888231	+	hs|19p13.11	NM_001098482	CREB regulated transcription coactivator 1	CRTC1	chr19:18888231-18888290	NM_001098482	Hs.371096
A_33_P3351944	-2.38025	-1.25111	2.38025	down	FALSE	Homo sapiens epidermal growth factor receptor (EGFR), transcript variant 3, mRNA [NM_201283]	1956	GO:0005515|GO:0005615|GO:0042802|GO:0005006|GO:0016337|GO:0046777|GO:0003690|GO:0021795|GO:0007173|GO:0000165|GO:0007411|GO:0007611|GO:0001942|GO:0004709|GO:0031965|GO:0030335|GO:0046982|GO:0019903|GO:0030122|GO:0045740|GO:0042059|GO:0006950|GO:0001892|GO:0018108|GO:0048546|GO:0001503|GO:0008543|GO:0045087|GO:0005789|GO:0045121|GO:0019899|GO:0038095|GO:0010008|GO:0004888|GO:0043006|GO:0048471|GO:…	55224617	chr7	55224558	+	hs|7p11.2	NM_201283	epidermal growth factor receptor	EGFR	chr7:55224558-55224617	NM_201283	Hs.488293
A_24_P291658	-2.98932	-1.57982	2.98932	down	FALSE	Homo sapiens alcohol dehydrogenase 1A (class I), alpha polypeptide (ADH1A), mRNA [NM_000667]	124	GO:0005515|GO:0004022|GO:0006805|GO:0017144|GO:0006066|GO:0006069|GO:0004024|GO:0008270|GO:0044281|GO:0005829	100200647	chr4	100200588	-	hs|4q23	NM_000667	alcohol dehydrogenase 1A (class I), alpha polypeptide	ADH1A	chr4:100200647-100200588	NM_000667	Hs.654433
A_23_P1962	-2.13163	-1.09196	2.13163	down	FALSE	Homo sapiens retinoic acid receptor responder (tazarotene induced) 3 (RARRES3), mRNA [NM_004585]	5920	GO:0016042|GO:0008285|GO:0004623|GO:0016021|GO:0006644	63313886	chr11	63313827	+	hs|11q12.3	NM_004585	retinoic acid receptor responder (tazarotene induced) 3	RARRES3	chr11:63313827-63313886	NM_004585	Hs.17466
A_33_P3379381	-2.41587	-1.27254	2.41587	down	FALSE	Homo sapiens WD repeat domain 78 (WDR78), transcript variant 2, mRNA [NM_207014]	79819		67337127	chr1	67337068	-	hs|1p31.3	NM_207014	WD repeat domain 78	WDR78	chr1:67337127-67337068	NM_207014	Hs.49421
A_33_P3210278	-2.56622	-1.35964	2.56622	down	FALSE	Homo sapiens spectrin repeat containing, nuclear envelope 2 (SYNE2), transcript variant 5, mRNA [NM_182914]	23224	GO:0005515|GO:0030018|GO:0034504|GO:0007097|GO:0031527|GO:0034993|GO:0005634|GO:0090286|GO:0005635|GO:0005739|GO:0005640|GO:0010761|GO:0051642|GO:0005737|GO:0031022|GO:0006998|GO:0005856|GO:0031965|GO:0030335|GO:0031258|GO:0033017|GO:0003779|GO:0031981|GO:0007163|GO:0016529|GO:0005654|GO:0016021|GO:0005925	64693134	chr14	64693075	+	hs|14q23.2	NM_182914	spectrin repeat containing, nuclear envelope 2	SYNE2	chr14:64693075-64693134	NM_182914	Hs.745014
A_23_P213857	-3.3411	-1.74032	3.3411	down	FALSE	Homo sapiens complement component 7 (C7), mRNA [NM_000587]	730	GO:0006957|GO:0030449|GO:0006956|GO:0005579|GO:0045087|GO:0019835|GO:0006958|GO:0005576	40981960	chr5	40981901	+	hs|5p13.1	NM_000587	complement component 7	C7	chr5:40981901-40981960	NM_000587	Hs.78065
A_33_P3240941	-2.3087	-1.20708	2.3087	down	FALSE	Homo sapiens beta-site APP-cleaving enzyme 1 (BACE1), transcript variant a, mRNA [NM_012104]	23621	GO:0005802|GO:0008798|GO:0030424|GO:0005794|GO:0009986|GO:0005783|GO:0050435|GO:0005887|GO:0006508|GO:0004190|GO:0006509|GO:0016021|GO:0019899|GO:0030659|GO:0005768	117159804	chr11	117159745	-	hs|11q23.3	NM_012104	beta-site APP-cleaving enzyme 1	BACE1	chr11:117159804-117159745	NM_012104	Hs.504003
A_32_P517749	-2.94237	-1.55698	2.94237	down	FALSE	Homo sapiens ribosomal protein S6 kinase, 90kDa, polypeptide 3 (RPS6KA3), mRNA [NM_004586]	6197	GO:0034142|GO:0030307|GO:0045597|GO:0007268|GO:0043620|GO:0051403|GO:0005829|GO:0043555|GO:0002756|GO:0007411|GO:0045944|GO:0002755|GO:0032496|GO:0043154|GO:0034138|GO:0043027|GO:0048011|GO:0043066|GO:0038124|GO:0000287|GO:0038123|GO:0019901|GO:0034134|GO:0002224|GO:0007417|GO:0005524|GO:0007165|GO:0007049|GO:0001501|GO:0004672|GO:0004674|GO:0045087|GO:0005654|GO:0034166|GO:0035666|GO:0034146|GO:…	20168138	chrX	20168079	-	hs|Xp22.12	NM_004586	ribosomal protein S6 kinase, 90kDa, polypeptide 3	RPS6KA3	chrX:20168138-20168079	NM_004586	Hs.445387
A_23_P254212	-15.6583	-3.96886	15.6583	down	FALSE	Homo sapiens replication protein A4, 30kDa (RPA4), mRNA [NM_013347]	29935	GO:0000082|GO:0003697|GO:0033260|GO:0006270|GO:0005654|GO:0005634|GO:0006289|GO:0000077|GO:0000278|GO:0005662	96140331	chrX	96140272	+	hs|Xq21.33	NM_013347	replication protein A4, 30kDa	RPA4	chrX:96140272-96140331	NM_013347	Hs.659349
A_23_P147431	-2.13705	-1.09562	2.13705	down	FALSE	Homo sapiens v-yes-1 Yamaguchi sarcoma viral related oncogene homolog (LYN), transcript variant 1, mRNA [NM_002350]	4067	GO:0005515|GO:0014070|GO:0030262|GO:0002513|GO:0002762|GO:0001817|GO:0031175|GO:0034605|GO:0005758|GO:0009743|GO:0031668|GO:0002902|GO:0031663|GO:0031625|GO:0030061|GO:0010741|GO:0023014|GO:0032868|GO:0030335|GO:0005794|GO:0006991|GO:0030889|GO:0009636|GO:0014069|GO:0030168|GO:0018108|GO:0005161|GO:0002768|GO:0005178|GO:0010976|GO:0019899|GO:0002431|GO:0038095|GO:0034144|GO:0033628|GO:0008284|GO:…	56922888	chr8	56922829	+	hs|8q12.1	NM_002350	v-yes-1 Yamaguchi sarcoma viral related oncogene homolog	LYN	chr8:56922829-56922888	NM_002350	Hs.491767
A_24_P579356	-3.89317	-1.96094	3.89317	down	FALSE	Homo sapiens Rho GTPase activating protein 28 (ARHGAP28), mRNA [NM_001010000]	79822	GO:0051056|GO:0007264|GO:0005730|GO:0005634|GO:0005829|GO:0005096	6914924	chr18	6914865	+	hs|18p11.31	NM_001010000	Rho GTPase activating protein 28	ARHGAP28	chr18:6914865-6914924	NM_001010000	Hs.183114
A_33_P3299599	-2.81684	-1.49408	2.81684	down	FALSE	Homo sapiens NK2 homeobox 5 (NKX2-5), transcript variant 2, mRNA [NM_001166175]	1482	GO:0005515|GO:0003700|GO:0001190|GO:0044212|GO:0060043|GO:0003705|GO:0003285|GO:0003350|GO:0010736|GO:0010735|GO:0010832|GO:0030878|GO:0048536|GO:0060048|GO:0030154|GO:0042803|GO:0007512|GO:0001947|GO:0010765|GO:0010667|GO:0055005|GO:0055007|GO:0055008|GO:0045823|GO:0003278|GO:0001104|GO:0046982|GO:0045214|GO:0000122|GO:0030509|GO:0060038|GO:0060037|GO:0055117|GO:0055015|GO:0055014|GO:0045893|GO:…	172659197	chr5	172659138	-	hs|5q35.1	NM_001166175	NK2 homeobox 5	NKX2-5	chr5:172659197-172659138	NM_001166175	Hs.54473
A_23_P77459	-2.10233	-1.07199	2.10233	down	FALSE	Homo sapiens NEDD8 activating enzyme E1 subunit 1 (NAE1), transcript variant 2, mRNA [NM_001018159]	8883	GO:0005515|GO:0043523|GO:0007165|GO:0005737|GO:0046982|GO:0005886|GO:0045116|GO:0042981|GO:0051402|GO:0033314|GO:0031625|GO:0019781	66836909	chr16	66836850	-	hs|16q22.1	NM_001018159	NEDD8 activating enzyme E1 subunit 1	NAE1	chr16:66836909-66836850	NM_001018159	Hs.460978
A_23_P315571	-2.88239	-1.52726	2.88239	down	FALSE	Homo sapiens raftlin, lipid raft linker 1 (RFTN1), mRNA [NM_015150]	23180	GO:0003725|GO:0043234|GO:0005737|GO:0005886|GO:0045121|GO:0043330|GO:0034138|GO:0033227|GO:0005768	16357514	chr3	16357455	-	hs|3p25.1	NM_015150	raftlin, lipid raft linker 1	RFTN1	chr3:16357514-16357455	NM_015150	Hs.98910
A_19_P00809728	-4.54707	-2.18494	4.54707	down	FALSE	Homo sapiens long intergenic non-protein coding RNA 630 (LINC00630), long non-coding RNA [NR_038988]	100287765		102082072	chrX	102082013	+	hs|Xq22.1	NR_038988	long intergenic non-protein coding RNA 630	LINC00630	chrX:102082013-102082072	NR_038988	Hs.687084
A_23_P58169	-8.59636	-3.10373	8.59636	down	FALSE	Homo sapiens neuropeptide Y receptor Y2 (NPY2R), mRNA [NM_000910]	4887	GO:0005515|GO:0004983|GO:0005886|GO:0005887|GO:0005246|GO:0001601|GO:0007626|GO:0004872|GO:0003214|GO:0007193|GO:0003151	156138102	chr4	156138043	+	hs|4q32.1	NM_000910	neuropeptide Y receptor Y2	NPY2R	chr4:156138043-156138102	NM_000910	Hs.37125
A_33_P3367692	-3.18363	-1.67067	3.18363	down	FALSE	Homo sapiens complement factor H (CFH), transcript variant 2, mRNA [NM_001014975]	3075	GO:0006957|GO:0005515|GO:0030449|GO:0006956|GO:0045087|GO:0043395|GO:0005576|GO:0008201|GO:0005615	196646778	chr1	196646719	+	hs|1q31.3	NM_001014975	complement factor H	CFH	chr1:196646719-196646778	NM_001014975	Hs.363396
A_24_P366122	-80.1007	-6.32374	80.1007	down	FALSE	Homo sapiens acyl-CoA binding domain containing 4 (ACBD4), transcript variant 2, mRNA [NM_024722]	79777	GO:0000062|GO:0008289	43213931	chr17	43213872	+	hs|17q21.31	NM_024722	acyl-CoA binding domain containing 4	ACBD4	chr17:43213872-43213931	NM_024722	Hs.110298
A_33_P3280157	-2.27814	-1.18785	2.27814	down	FALSE	Homo sapiens small nucleolar RNA, C/D box 116-19 (SNORD116-19), small nucleolar RNA [NR_001290]	727708		25328827	chr15	25328768	+	hs|15q11.2	NR_001290	small nucleolar RNA, C/D box 116-19	SNORD116-19	chr15:25328768-25328827	NR_001290	Hs.731866
A_32_P202703	-2.40168	-1.26405	2.40168	down	FALSE	Homo sapiens uncharacterized LOC389831 (LOC389831), mRNA [NM_001242480]	389831		44089	chr7_gl000195_random	44030	-		NM_001242480	uncharacterized LOC389831	LOC389831	chr7_gl000195_random:44089-44030	NM_001242480	Hs.743984
A_23_P91019	-2.84994	-1.51093	2.84994	down	FALSE	Homo sapiens protein kinase, interferon-inducible double stranded RNA dependent activator (PRKRA), transcript variant 1, mRNA [NM_003690]	8575	GO:0005515|GO:0010467|GO:0048471|GO:0008285|GO:0030422|GO:0003723|GO:0006950|GO:0048705|GO:0043085|GO:0009615|GO:0042803|GO:0005829|GO:0005737|GO:0006955|GO:0042474|GO:0006468|GO:0042473|GO:0008047	179296179	chr2	179296141	-	hs|2q31.2	NM_003690	protein kinase, interferon-inducible double stranded RNA dependent activator	PRKRA	chr2:179296179-179296141	NM_003690	Hs.570274
A_23_P51487	-3.28767	-1.71707	3.28767	down	FALSE	Homo sapiens guanylate binding protein 3 (GBP3), mRNA [NM_018284]	2635	GO:0005515|GO:0051607|GO:0005737|GO:0016020|GO:0003924|GO:0005525	89472608	chr1	89472549	-	hs|1p22.2	NM_018284	guanylate binding protein 3	GBP3	chr1:89472608-89472549	NM_018284	Hs.720167
A_32_P149251	-2.20236	-1.13905	2.20236	down	FALSE	Homo sapiens DnaJ (Hsp40) homolog, subfamily C, member 18 (DNAJC18), mRNA [NM_152686]	202052	GO:0016021	138747474	chr5	138747415	-	hs|5q31.2	NM_152686	DnaJ (Hsp40) homolog, subfamily C, member 18	DNAJC18	chr5:138747474-138747415	NM_152686	Hs.483537
A_19_P00328323	-3.05004	-1.60883	3.05004	down	FALSE				106756256	chr13	106756197	+	hs|13q33.2				chr13:106756197-106756256
A_33_P3352877	-2.11058	-1.07764	2.11058	down	FALSE	Homo sapiens spastic paraplegia 20 (Troyer syndrome) (SPG20), transcript variant 1, mRNA [NM_015087]	23111	GO:0005515|GO:0005811|GO:0008219|GO:0051881|GO:0030496|GO:0045202|GO:0005741|GO:0034389|GO:0009838|GO:0050905|GO:0030514|GO:0048698|GO:0000910|GO:0005737|GO:0060612|GO:0031625|GO:0051301	36875912	chr13	36875853	-	hs|13q13.3	NM_015087	spastic paraplegia 20 (Troyer syndrome)	SPG20	chr13:36875912-36875853	NM_015087	Hs.440414
A_33_P3377763	-6.53018	-2.70712	6.53018	down	FALSE	Homo sapiens uncharacterized FLJ36000 (FLJ36000), long non-coding RNA [NR_027084]	284124		21909546	chr17	21909487	+	hs|17p11.2	NR_027084	uncharacterized FLJ36000	FLJ36000	chr17:21909487-21909546	NR_027084	Hs.310247
A_33_P3370812	-2.31684	-1.21216	2.31684	down	FALSE	Homo sapiens TBC1 (tre-2/USP6, BUB2, cdc16) domain family, member 1, mRNA (cDNA clone IMAGE:5211948), with apparent retained intron. [BC028196]	23216	GO:0032880|GO:0005634|GO:0005097|GO:0005829	37954339	chr4	37954280	+	hs|4p14	BC028196	TBC1 (tre-2/USP6, BUB2, cdc16) domain family, member 1	TBC1D1	chr4:37954280-37954339		Hs.176503
A_23_P202448	-4.99856	-2.32151	4.99856	down	FALSE	Homo sapiens chemokine (C-X-C motif) ligand 12 (CXCL12), transcript variant 1, mRNA [NM_199168]	6387	GO:0008015|GO:0007281|GO:0005615|GO:0006955|GO:0006935|GO:0042098|GO:0007155|GO:0008009|GO:0001569|GO:0008354|GO:0070098|GO:0001667|GO:0006874|GO:0005102|GO:0005576|GO:0042379|GO:0009615|GO:0045236|GO:0050930|GO:0007165|GO:0008045|GO:0007186|GO:2000107|GO:0007420|GO:0008064|GO:0090026|GO:0008083|GO:0009897	44872947	chr10	44872888	-	hs|10q11.21	NM_199168	chemokine (C-X-C motif) ligand 12	CXCL12	chr10:44872947-44872888	NM_199168	Hs.522891
A_23_P56578	-4.46749	-2.15947	4.46749	down	FALSE	Homo sapiens vitrin (VIT), transcript variant 1, mRNA [NM_053276]	5212	GO:0030198|GO:0010811|GO:0005539|GO:0005614	37041825	chr2	37041766	+	hs|2p22.2	NM_053276	vitrin	VIT	chr2:37041766-37041825	NM_053276	Hs.137415
A_33_P3322859	-6.14508	-2.61943	6.14508	down	FALSE	Homo sapiens hes family bHLH transcription factor 6 (HES6), transcript variant 1, mRNA [NM_018645]	55502	GO:0003712|GO:0005667|GO:0006355|GO:0003700|GO:0006357|GO:0046983|GO:0005634|GO:0003677|GO:0030154|GO:0006351|GO:0008134|GO:0007399	239147315	chr2	239147256	-	hs|2q37.3	NM_018645	hes family bHLH transcription factor 6	HES6	chr2:239147315-239147256	NM_018645	Hs.42949
A_33_P3294217	-4.18568	-2.06546	4.18568	down	FALSE	Homo sapiens undifferentiated embryonic cell transcription factor 1 (UTF1), mRNA [NM_003577]	8433	GO:0005515|GO:0006357|GO:0045944|GO:0003713|GO:0071837|GO:0005634|GO:0008584|GO:0006351	135045062	chr10	135045003	+	hs|10q26.3	NM_003577	undifferentiated embryonic cell transcription factor 1	UTF1	chr10:135045003-135045062	NM_003577	Hs.458406
A_24_P363745	-3.26579	-1.70743	3.26579	down	FALSE	Homo sapiens leucine rich repeat containing 14 (LRRC14), transcript variant 2, mRNA [NM_014665]	9684		145750545	chr8	145750486	+	hs|8q24.3	NM_014665	leucine rich repeat containing 14	LRRC14	chr8:145750486-145750545	NM_014665	Hs.459391
A_23_P1691	-2.6603	-1.41159	2.6603	down	FALSE	Homo sapiens matrix metallopeptidase 1 (interstitial collagenase) (MMP1), transcript variant 1, mRNA [NM_002421]	4312	GO:0005509|GO:0005578|GO:0005576|GO:0050900|GO:0022617|GO:0007596|GO:0030198|GO:0019048|GO:0030574|GO:0006508|GO:0008270|GO:0004222|GO:0044267	102660756	chr11	102660697	-	hs|11q22.2	NM_002421	matrix metallopeptidase 1 (interstitial collagenase)	MMP1	chr11:102660756-102660697	NM_002421	Hs.83169
A_23_P68007	-2.80446	-1.48772	2.80446	down	FALSE	Homo sapiens ATPase, Na+/K+ transporting, beta 3 polypeptide (ATP1B3), mRNA [NM_001679]	483	GO:0042470|GO:0034220|GO:0005886|GO:0007596|GO:0005901|GO:0006810|GO:0050900|GO:0005890|GO:0055085|GO:0005391	141645001	chr3	141644942	+	hs|3q23	NM_001679	ATPase, Na+/K+ transporting, beta 3 polypeptide	ATP1B3	chr3:141644942-141645001	NM_001679	Hs.477789
A_23_P109171	-3.31005	-1.72685	3.31005	down	FALSE	Homo sapiens beaded filament structural protein 1, filensin (BFSP1), transcript variant 1, mRNA [NM_001195]	631	GO:0005882|GO:0005739|GO:0008150|GO:0005737|GO:0005212|GO:0005886|GO:0070307|GO:0005200|GO:0048469|GO:0015629	17474629	chr20	17474570	-	hs|20p12.1	NM_001195	beaded filament structural protein 1, filensin	BFSP1	chr20:17474629-17474570	NM_001195	Hs.129702
A_24_P915007	-2.7233	-1.44536	2.7233	down	FALSE	Homo sapiens nucleus accumbens associated 1, BEN and BTB (POZ) domain containing (NACC1), mRNA [NM_052876]	112939	GO:0016604|GO:0008284|GO:0005737|GO:0005730|GO:0051260|GO:0005634|GO:0045892|GO:0006351|GO:0043231	13251951	chr19	13251892	+	hs|19p13.2	NM_052876	nucleus accumbens associated 1, BEN and BTB (POZ) domain containing	NACC1	chr19:13251892-13251951	NM_052876	Hs.531614
A_19_P00331613	-2.95253	-1.56195	2.95253	down	FALSE				60751440	chr5	60751381	-	hs|5q12.1				chr5:060751440-060751381
A_24_P98411	-2.71781	-1.44244	2.71781	down	FALSE	Homo sapiens heat shock 70kDa protein 5 (glucose-regulated protein, 78kDa) (HSPA5), mRNA [NM_005347]	3309	GO:0005515|GO:0006983|GO:0006200|GO:0005783|GO:0051087|GO:0005634|GO:0030176|GO:0030968|GO:0051787|GO:0008180|GO:0034663|GO:0021680|GO:0031398|GO:0071353|GO:0042149|GO:0030674|GO:0016887|GO:0031625|GO:0030512|GO:0042470|GO:0043066|GO:0005793|GO:0009986|GO:0005509|GO:0019904|GO:0030168|GO:0030496|GO:0030433|GO:0005524|GO:0021589|GO:0007596|GO:0002576|GO:0005789|GO:0043022|GO:0005788|GO:0051082|GO:…	127997208	chr9	127997149	-	hs|9q33.3	NM_005347	heat shock 70kDa protein 5 (glucose-regulated protein, 78kDa)	HSPA5	chr9:127997208-127997149	NM_005347	Hs.743241
A_32_P196021	-2.43831	-1.28588	2.43831	down	FALSE	Homo sapiens fibroblast growth factor 7 (FGF7), mRNA [NM_002009]	2252	GO:0008286|GO:0005515|GO:0010838|GO:0008284|GO:0051549|GO:0010463|GO:0050731|GO:0031069|GO:0060665|GO:0007173|GO:0060501|GO:0051781|GO:0008201|GO:0050679|GO:0048011|GO:0005794|GO:0031532|GO:0048015|GO:0009611|GO:0005576|GO:0005104|GO:0042056|GO:0050918|GO:0007165|GO:0008544|GO:0008543|GO:0034394|GO:0045087|GO:0061033|GO:0008083|GO:0038095|GO:0060445	49778611	chr15	49778552	+	hs|15q21.2	NM_002009	fibroblast growth factor 7	FGF7	chr15:49778552-49778611	NM_002009	Hs.567268
A_23_P4052	-2.04917	-1.03504	2.04917	down	FALSE	Uncharacterized protein ENSP00000382042 [Source:UniProtKB/Swiss-Prot;Acc:A8MWP6] [ENST00000428928]			18997569	chr17	18997510	+	hs|17p11.2	AK026312			chr17:18997510-18997569		Hs.677375
A_23_P110531	-5.12731	-2.3582	5.12731	down	FALSE	Homo sapiens follistatin (FST), transcript variant FST344, mRNA [NM_013409]	10468	GO:0005515|GO:0007389|GO:0007276|GO:0046882|GO:0043395|GO:0005576|GO:0005634|GO:0032926|GO:0000122|GO:0030509|GO:0043616|GO:0031069|GO:0008585|GO:0051798|GO:0005737|GO:0048185|GO:0002244|GO:0042475|GO:0045596|GO:0004871	52780896	chr5	52780837	+	hs|5q11.2	NM_013409	follistatin	FST	chr5:52780837-52780896	NM_013409	Hs.9914
A_23_P155463	-13.3133	-3.7348	13.3133	down	FALSE	Homo sapiens leucine rich repeat containing 2 (LRRC2), mRNA [NM_024512]	79442		46557445	chr3	46557386	-	hs|3p21.31	NM_024512	leucine rich repeat containing 2	LRRC2	chr3:46557445-46557386	NM_024512	Hs.657345
A_23_P161156	-3.3565	-1.74696	3.3565	down	FALSE	Homo sapiens zinc finger protein 438 (ZNF438), transcript variant 2, mRNA [NM_182755]	220929	GO:0006355|GO:0003700|GO:0005634|GO:0045892|GO:0003677|GO:0046872|GO:0006351	31133829	chr10	31133770	-	hs|10p11.23	NM_182755	zinc finger protein 438	ZNF438	chr10:31133829-31133770	NM_182755	Hs.660642
A_23_P123732	-3.65137	-1.86844	3.65137	down	FALSE	Homo sapiens idnK, gluconokinase homolog (E. coli) (IDNK), transcript variant 1, mRNA [NM_001001551]	414328	GO:0008150|GO:0003674|GO:0005737|GO:0046316|GO:0005524|GO:0046177	86259018	chr9	86258959	+	hs|9q21.32	NM_001001551	idnK, gluconokinase homolog (E. coli)	IDNK	chr9:86258959-86259018	NM_001001551	Hs.530261
A_33_P3209960	-4.39907	-2.1372	4.39907	down	FALSE	Homo sapiens RAS guanyl releasing protein 2 (calcium and DAG-regulated) (RASGRP2), transcript variant 2, mRNA [NM_153819]	10235	GO:0051056|GO:0043005|GO:0030054|GO:0005886|GO:0005509|GO:0045202|GO:0030168|GO:0007265|GO:0032587|GO:0001558|GO:0005829|GO:0008289|GO:0019992|GO:0005085|GO:0007165|GO:0007596	64508476	chr11	64508420	-	hs|11q13.1	NM_153819	RAS guanyl releasing protein 2 (calcium and DAG-regulated)	RASGRP2	chr11:64508476-64508420	NM_153819	Hs.99491
A_19_P00331185	-3.16364	-1.66159	3.16364	down	FALSE				80516912	chr10	80516853	+	hs|10q22.3				chr10:080516853-080516912
A_32_P123255	-5.39793	-2.43241	5.39793	down	FALSE	Homo sapiens sosondowah ankyrin repeat domain family member D (SOWAHD), mRNA [NM_001105576]	347454		118894102	chrX	118894043	+	hs|Xq24	NM_001105576	sosondowah ankyrin repeat domain family member D	SOWAHD	chrX:118894043-118894102	NM_001105576	Hs.355223
A_24_P174367	-2.22255	-1.15222	2.22255	down	FALSE	Homo sapiens protein phosphatase 1, regulatory (inhibitor) subunit 2 (PPP1R2), mRNA [NM_006241]	5504	GO:0005515|GO:0005977|GO:0004865|GO:0043666|GO:0009966|GO:0006091	195241570	chr3	195241511	-	hs|3q29	NM_006241	protein phosphatase 1, regulatory (inhibitor) subunit 2	PPP1R2	chr3:195241570-195241511	NM_006241	Hs.535731
A_33_P3374723	-2.99582	-1.58295	2.99582	down	FALSE	Homo sapiens zinc finger E-box binding homeobox 1 (ZEB1), transcript variant 1, mRNA [NM_001128128]	6935	GO:0005515|GO:0007389|GO:0003700|GO:0008285|GO:0010464|GO:0051216|GO:0008283|GO:0071560|GO:0033081|GO:0048704|GO:0005634|GO:0048752|GO:0048596|GO:0005737|GO:0006955|GO:0003690|GO:0071230|GO:0030857|GO:0045944|GO:0090103|GO:0031667|GO:0017015|GO:0005667|GO:0014823|GO:0051150|GO:0006357|GO:0003714|GO:0003713|GO:0005730|GO:0070888|GO:0000122|GO:0006351|GO:0043565|GO:0045666|GO:0003682|GO:0008270|GO:…	31818122	chr10	31818063	+	hs|10p11.22	NM_001128128	zinc finger E-box binding homeobox 1	ZEB1	chr10:31818063-31818122	NM_001128128	Hs.124503
A_23_P59677	-2.62141	-1.39034	2.62141	down	FALSE	Homo sapiens RAD50 interactor 1 (RINT1), mRNA [NM_021930]	60561	GO:0005515|GO:0005737|GO:0005783|GO:0031572|GO:0005789|GO:0016192|GO:0015031	105208058	chr7	105207999	+	hs|7q22.3	NM_021930	RAD50 interactor 1	RINT1	chr7:105207999-105208058	NM_021930	Hs.531388
A_23_P213102	-2.62735	-1.39361	2.62735	down	FALSE	Homo sapiens palladin, cytoskeletal associated protein (PALLD), transcript variant 2, mRNA [NM_016081]	23022	GO:0005515|GO:0051371|GO:0030018|GO:0005884|GO:0007010|GO:0005634|GO:0003779|GO:0005925|GO:0001726|GO:0030027	169848885	chr4	169848826	+	hs|4q32.3	NM_016081	palladin, cytoskeletal associated protein	PALLD	chr4:169848826-169848885	NM_016081	Hs.151220
A_23_P64058	-2.24756	-1.16836	2.24756	down	FALSE	Homo sapiens RAS guanyl releasing protein 2 (calcium and DAG-regulated) (RASGRP2), transcript variant 2, mRNA [NM_153819]	10235	GO:0051056|GO:0043005|GO:0030054|GO:0005886|GO:0005509|GO:0045202|GO:0030168|GO:0007265|GO:0032587|GO:0001558|GO:0005829|GO:0008289|GO:0019992|GO:0005085|GO:0007165|GO:0007596	64494473	chr11	64494414	-	hs|11q13.1	NM_153819	RAS guanyl releasing protein 2 (calcium and DAG-regulated)	RASGRP2	chr11:64494473-64494414	NM_153819	Hs.99491
A_33_P3281283	-3.00128	-1.58558	3.00128	down	FALSE	Homo sapiens sphingosine-1-phosphate receptor 3 (S1PR3), mRNA [NM_005226]	1903	GO:0008284|GO:0005886|GO:0004930|GO:0001816|GO:0007193|GO:0007204|GO:0009653|GO:0038036|GO:0008289|GO:0006954|GO:0007186|GO:0005887|GO:0032651	91619873	chr9	91619814	+	hs|9q22.1	NM_005226	sphingosine-1-phosphate receptor 3	S1PR3	chr9:91619814-91619873	NM_005226	Hs.585118
A_24_P941051	-2.2253	-1.154	2.2253	down	FALSE	Homo sapiens cleavage stimulation factor, 3' pre-RNA, subunit 2, 64kDa, tau variant (CSTF2T), mRNA [NM_015235]	23283	GO:0006397|GO:0005622|GO:0000166|GO:0003723|GO:0005634	53455459	chr10	53455400	-	hs|10q21.1	NM_015235	cleavage stimulation factor, 3' pre-RNA, subunit 2, 64kDa, tau variant	CSTF2T	chr10:53455459-53455400	NM_015235	Hs.591358
A_23_P150053	-3.09358	-1.62928	3.09358	down	FALSE	Homo sapiens actin, alpha 2, smooth muscle, aorta (ACTA2), transcript variant 2, mRNA [NM_001613]	59	GO:0043234|GO:0005737|GO:0006936|GO:0008217|GO:0015629|GO:0009615|GO:0072144|GO:0005524|GO:0030485|GO:0014829|GO:0005829	90697958	chr10	90697899	-	hs|10q23.31	NM_001613	actin, alpha 2, smooth muscle, aorta	ACTA2	chr10:90697958-90697899	NM_001613	Hs.500483
A_33_P3227467	-2.04306	-1.03073	2.04306	down	FALSE	Homo sapiens BCL2/adenovirus E1B 19kDa interacting protein 2 (BNIP2), mRNA [NM_004330]	663	GO:0005515|GO:0043066|GO:0048471|GO:0005509|GO:0006915|GO:0005635|GO:0005829|GO:0043231|GO:0042692|GO:0043547|GO:0005737|GO:0051149|GO:0005096	59955154	chr15	59955095	-	hs|15q22.2	NM_004330	BCL2/adenovirus E1B 19kDa interacting protein 2	BNIP2	chr15:59955154-59955095	NM_004330	Hs.646490
A_32_P97169	-2.38239	-1.25241	2.38239	down	FALSE	Homo sapiens glypican 6 (GPC6), mRNA [NM_005708]	10082	GO:0005886|GO:0007603|GO:0005796|GO:0005975|GO:0005578|GO:0006027|GO:0043395|GO:0044281|GO:0031225|GO:0001523|GO:0005615|GO:0006024|GO:0016477|GO:0005887|GO:0030204|GO:0030203|GO:0043202	95059393	chr13	95059334	+	hs|13q32.1	NM_005708	glypican 6	GPC6	chr13:95059334-95059393	NM_005708	Hs.444329
A_23_P430181	-2.01374	-1.00988	2.01374	down	FALSE	Homo sapiens zinc finger and BTB domain containing 3 (ZBTB3), mRNA [NM_024784]	79842	GO:0006355|GO:0005634|GO:0003677|GO:0046872|GO:0006351	62518522	chr11	62518463	-	hs|11q12.3	NM_024784	zinc finger and BTB domain containing 3	ZBTB3	chr11:62518522-62518463	NM_024784	Hs.147554
A_23_P3221	-2.60821	-1.38306	2.60821	down	FALSE	Homo sapiens sulfide quinone reductase-like (yeast) (SQRDL), transcript variant 1, mRNA [NM_021199]	58472	GO:0034641|GO:0070224|GO:0005737|GO:0000096|GO:0000098|GO:0005743|GO:0044281|GO:0070221	45983423	chr15	45983364	+	hs|15q21.1	NM_021199	sulfide quinone reductase-like (yeast)	SQRDL	chr15:45983364-45983423	NM_021199	Hs.511251
A_33_P3283669	-3.29293	-1.71937	3.29293	down	FALSE	Homo sapiens ATPase, Na+/K+ transporting, alpha 3 polypeptide (ATP1A3), transcript variant 3, mRNA [NM_001256214]	478	GO:0008344|GO:0030424|GO:0005794|GO:0005886|GO:0005783|GO:0042493|GO:0045202|GO:0005634|GO:0005890|GO:0055085|GO:0005524|GO:0046872|GO:0035235|GO:0006754|GO:0034220|GO:0043209|GO:0008542|GO:0007613|GO:0016021|GO:0005391	42470805	chr19	42470746	-	hs|19q13.2	NM_001256214	ATPase, Na+/K+ transporting, alpha 3 polypeptide	ATP1A3	chr19:42470805-42470746	NM_001256214	Hs.515427
A_33_P3570223	-3.47615	-1.79749	3.47615	down	FALSE	Homo sapiens mRNA; cDNA DKFZp686I06131 (from clone DKFZp686I06131). [BX648289]	644961		27653022	chr1	27652963	+	hs|1p36.11	BX648289	actin, gamma 1 pseudogene	LOC644961	chr1:27652963-27653022		Hs.660887
A_24_P231104	-4.55237	-2.18662	4.55237	down	FALSE	Homo sapiens leptin receptor (LEPR), transcript variant 3, mRNA [NM_001003679]	3953	GO:0005515|GO:0006112|GO:0004896|GO:0005886|GO:0051346|GO:0007275|GO:0005576|GO:0016021|GO:0007166|GO:0042802|GO:0008203|GO:0004888	66100708	chr1	66100649	+	hs|1p31.3	NM_001003679	leptin receptor	LEPR	chr1:66100649-66100708	NM_001003679	Hs.723178
A_23_P421423	-4.12895	-2.04577	4.12895	down	FALSE	Homo sapiens tumor necrosis factor, alpha-induced protein 2 (TNFAIP2), mRNA [NM_006291]	7127	GO:0000145|GO:0001525|GO:0006887|GO:0005615|GO:0030154	103603676	chr14	103603617	+	hs|14q32.32	NM_006291	tumor necrosis factor, alpha-induced protein 2	TNFAIP2	chr14:103603617-103603676	NM_006291	Hs.525607
A_23_P311150	-2.50796	-1.32652	2.50796	down	FALSE	Homo sapiens serine palmitoyltransferase, small subunit A (SPTSSA), mRNA [NM_138288]	171546	GO:0005515|GO:0004758|GO:0030148|GO:0016021|GO:0017059	34903583	chr14	34903524	-	hs|14q13.1	NM_138288	serine palmitoyltransferase, small subunit A	SPTSSA	chr14:34903583-34903524	NM_138288	Hs.740577
A_33_P3318646	-3.62915	-1.85963	3.62915	down	FALSE	Homo sapiens calcyon neuron-specific vesicular protein (CALY), mRNA [NM_015722]	50632	GO:0045807|GO:0032051|GO:0005887|GO:0031410|GO:0007212|GO:0030659|GO:0048268|GO:0006897	135138991	chr10	135138932	-	hs|10q26.3	NM_015722	calcyon neuron-specific vesicular protein	CALY	chr10:135138991-135138932	NM_015722	Hs.148680
A_33_P3290179	-2.67406	-1.41903	2.67406	down	FALSE	Homo sapiens delta(4)-desaturase, sphingolipid 1 (DEGS1), mRNA [NM_003676]	8560	GO:0006665|GO:0005739|GO:0006636|GO:0016020|GO:0005887|GO:0005783|GO:0030148|GO:0005789|GO:0009055|GO:0044281|GO:0016705	224381140	chr1	224381081	+	hs|1q42.11	NM_003676	delta(4)-desaturase, sphingolipid 1	DEGS1	chr1:224381081-224381140	NM_003676	Hs.299878
A_23_P253932	-2.48614	-1.31391	2.48614	down	FALSE	Homo sapiens Fas apoptotic inhibitory molecule (FAIM), transcript variant 1, mRNA [NM_001033030]	55179	GO:0043066|GO:0005737|GO:0006915	138351873	chr3	138351814	+	hs|3q22.3	NM_001033030	Fas apoptotic inhibitory molecule	FAIM	chr3:138351814-138351873	NM_001033030	Hs.173438
A_24_P759477	-2.77137	-1.4706	2.77137	down	FALSE	Homo sapiens integrin, beta 8 (ITGB8), mRNA [NM_002214]	3696	GO:0008305|GO:0060674|GO:0007160|GO:0005886|GO:0030198|GO:0007229|GO:0001573|GO:0004872|GO:0007155	20455196	chr7	20455137	+	hs|7p21.1	NM_002214	integrin, beta 8	ITGB8	chr7:20455137-20455196	NM_002214	Hs.592171
A_24_P845072	-2.07974	-1.0564	2.07974	down	FALSE	Homo sapiens family with sequence similarity 91, member A1 (FAM91A1), mRNA [NM_144963]	157769		124825871	chr8	124825812	+	hs|8q24.13	NM_144963	family with sequence similarity 91, member A1	FAM91A1	chr8:124825812-124825871	NM_144963	Hs.459174
A_24_P541919	-3.74953	-1.90671	3.74953	down	FALSE	Homo sapiens DENN/MADD domain containing 5B (DENND5B), mRNA [NM_144973]	160518	GO:0017112|GO:0005262|GO:0050982|GO:0016020|GO:0016021	31535725	chr12	31535666	-	hs|12p11.21	NM_144973	DENN/MADD domain containing 5B	DENND5B	chr12:31535725-31535666	NM_144973	Hs.118166
A_32_P192594	-2.21626	-1.14813	2.21626	down	FALSE	Homo sapiens cDNA clone IMAGE:3840166, **** WARNING: chimeric clone ****. [BC014066]			20439141	chr13	20439082	+	hs|13q12.11	BC014066			chr13:020439082-020439141		Hs.400432
A_33_P3421108	-19.4842	-4.28424	19.4842	down	FALSE	OPAP_DROME (P23488) Male-specific opa-containing protein precursor (Protein dromsopa), partial (23%) [THC2680858]			158558984	chr4	158558926	+	hs|4q32.1	TCONS_00007669			chr4:158558926-158558984
A_33_P3340847	-2.5546	-1.3531	2.5546	down	FALSE	Homo sapiens caspase recruitment domain family, member 6 (CARD6), mRNA [NM_032587]	84674	GO:0005622|GO:0006915|GO:0042981	40843810	chr5	40843751	+	hs|5p13.1	NM_032587	caspase recruitment domain family, member 6	CARD6	chr5:40843751-40843810	NM_032587	Hs.200242
A_33_P3234410	-6.55766	-2.71318	6.55766	down	FALSE	HUMRPL18A ribosomal protein L18 {Homo sapiens} (exp=-1; wgp=0; cg=0), partial (71%) [THC2587207]			3546314	chr16	3546255	+	hs|16p13.3				chr16:003546255-003546314
A_23_P40192	-3.25746	-1.70375	3.25746	down	FALSE	Homo sapiens cadherin 22, type 2 (CDH22), mRNA [NM_021248]	64405	GO:0005886|GO:0005509|GO:0016021|GO:0007156	44802794	chr20	44802735	-	hs|20q13.12	NM_021248	cadherin 22, type 2	CDH22	chr20:44802794-44802735	NM_021248	Hs.472861
A_24_P215765	-4.98736	-2.31828	4.98736	down	FALSE	Homo sapiens ATPase, class V, type 10A (ATP10A), mRNA [NM_024490]	57194	GO:0005515|GO:0000287|GO:0005886|GO:0005783|GO:0008360|GO:0005524|GO:0055085|GO:0045332|GO:0019829|GO:0034220|GO:0004012|GO:0005789|GO:0016021	25923934	chr15	25923875	-	hs|15q12	NM_024490	ATPase, class V, type 10A	ATP10A	chr15:25923934-25923875	NM_024490	Hs.659258
A_33_P3257150	-2.57097	-1.36231	2.57097	down	FALSE	Homo sapiens cell division cycle 42 (CDC42), transcript variant 3, mRNA [NM_001039802]	998	GO:0045859|GO:0005515|GO:0043497|GO:0060047|GO:0046330|GO:0031424|GO:0035088|GO:0051683|GO:0042802|GO:0031069|GO:0042692|GO:0051489|GO:0043525|GO:0043552|GO:0007173|GO:0007411|GO:0043025|GO:0007030|GO:0031274|GO:0046847|GO:0051017|GO:0007088|GO:0019901|GO:0005815|GO:0032467|GO:0045740|GO:0042059|GO:0030496|GO:0031435|GO:0006184|GO:0030742|GO:0051149|GO:0048554|GO:0045087|GO:0051835|GO:0038096|GO:…	22418090	chr1	22418031	+	hs|1p36.12	NM_001039802	cell division cycle 42	CDC42	chr1:22418031-22418090	NM_001039802	Hs.467637
A_33_P3325023	-2.10614	-1.0746	2.10614	down	FALSE	Homo sapiens endoplasmic reticulum lectin 1 (ERLEC1), transcript variant 1, mRNA [NM_015701]	27248	GO:0005515|GO:0001948|GO:0005788|GO:0030433	54045256	chr2	54045197	+	hs|2p16.2	NM_015701	endoplasmic reticulum lectin 1	ERLEC1	chr2:54045197-54045256	NM_015701	Hs.438336
A_33_P3294002	-5.57638	-2.47933	5.57638	down	FALSE	Homo sapiens alpha 1,4-galactosyltransferase (A4GALT), mRNA [NM_017436]	53947	GO:0007009|GO:0030173|GO:0050512|GO:0016020|GO:0005795|GO:0006688|GO:0006486|GO:0008378	43088187	chr22	43088128	-	hs|22q13.2	NM_017436	alpha 1,4-galactosyltransferase	A4GALT	chr22:43088187-43088128	NM_017436	Hs.105956
A_33_P3413083	-2.44708	-1.29106	2.44708	down	FALSE	Homo sapiens Ras homolog enriched in brain (RHEB), mRNA [NM_005614]	6009	GO:0005515|GO:0008286|GO:0032008|GO:0005886|GO:0019901|GO:0007264|GO:0003924|GO:0005525|GO:0046872|GO:0030425|GO:0005829|GO:0007165|GO:0016020|GO:0043025|GO:0005681|GO:0007050|GO:0019003	151163187	chr7	151163128	-	hs|7q36.1	NM_005614	Ras homolog enriched in brain	RHEB	chr7:151163187-151163128	NM_005614	Hs.647068
A_23_P318604	-2.18759	-1.12934	2.18759	down	FALSE	cysteine/histidine-rich 1 [Source:HGNC Symbol;Acc:17806] [ENST00000528663]	50626	GO:0048471|GO:0008270|GO:0005635	145675046	chr8	145674987	-	hs|8q24.3	BC004544	cysteine/histidine-rich 1	CYHR1	chr8:145675046-145674987		Hs.459379
A_32_P114284	-2.13341	-1.09316	2.13341	down	FALSE	Homo sapiens IKAROS family zinc finger 2 (Helios) (IKZF2), transcript variant 2, mRNA [NM_001079526]	22807	GO:0005515|GO:0008150|GO:0003674|GO:0046982|GO:0045944|GO:0005634|GO:0003677|GO:0046872|GO:0042803|GO:0006351	213864595	chr2	213864536	-	hs|2q34	NM_001079526	IKAROS family zinc finger 2 (Helios)	IKZF2	chr2:213864595-213864536	NM_001079526	Hs.604950
A_33_P3221408	-2.6223	-1.39083	2.6223	down	FALSE	Homo sapiens netrin G1 (NTNG1), transcript variant 1, mRNA [NM_001113226]	22854	GO:0005515|GO:0007409|GO:0046658	108024396	chr1	108024337	+	hs|1p13.3	NM_001113226	netrin G1	NTNG1	chr1:108024337-108024396	NM_001113226	Hs.732535
A_19_P00329389	-10.0654	-3.33134	10.0654	down	FALSE				102097440	chrX	102097381	-	hs|Xq22.1				chrX:102097440-102097381
A_24_P924591	-2.0309	-1.02212	2.0309	down	FALSE	Homo sapiens vascular endothelial zinc finger 1 (VEZF1), mRNA [NM_007146]	7716	GO:0006968|GO:0006366|GO:0006357|GO:0001885|GO:0005730|GO:0005634|GO:0001525|GO:0003677|GO:0046872	56049012	chr17	56048953	-	hs|17q22	NM_007146	vascular endothelial zinc finger 1	VEZF1	chr17:56049012-56048953	NM_007146	Hs.463569
[truncated: 626 more rows]
